# Supplementary material for: Protein profile and protein interaction network of Moniliophthora perniciosa basidiospores
Source: BMC Microbiol. 2016 Jun 24;16:120. doi: 10.1186/s12866-016-0753-0 (PMC4919874; doi:10.1186/s12866-016-0753-0)
Supplement: Additional file 2: Table S1. — Basidiospore production and protein yield analyzed. (XLS 48 kb) [file 12866_2016_753_MOESM2_ESM.xls]

## Sheet: Basidiospore Productivity
Samples	Average size (mm)	Area (mm2)	Basidiomes number	Colection solution (ml)	Basidiospore concentration	Amount of Basidiospore (x106)	Productividy (spores/mm2)	Productivity of basidiospore per pilei	Produtividade (esporos/mm2)
2011-03-29	1.64	211.241	30	16	5000000	6337.22	80000000	2.66667e+06	12.6238
2011-05-03	1.6	201.062	55	34	2600000	11058.4	88400000	1.60727e+06	7.99392
2011-03-30	1.2	113.097	53	19.7	3000000	5994.16	59100000	1.11509e+06	9.8596
2011-04-12	1.12	98.5203	68	21	130000	6699.38	2730000	40147.1	0.4075
2011-04-19	1.1	95.0332	80	16	460000	7602.65	7360000	92000	0.968083
2011-04-19	1.1	95.0332	78	15	1800000	7412.59	27000000	346154	3.64245
2011-05-03	1.1	95.0332	152	36	3200000	14445	115200000	757895	7.97505
2011-03-24	1	78.5398	60	40	10000000	4712.39	400000000	6.66667e+06	84.8826
2011-04-06	1	78.5398	80	12	8400000	6283.19	100800000	1260000	16.0428
2011-04-14	1	78.5398	41	10	3000000	3220.13	30000000	731707	9.31639
2011-03-23	0.9	63.6173	15	3	2400000	954.259	7200000	480000	7.54512
2011-04-19	0.9	63.6173	63	13	2700000	4007.89	35100000	557143	8.75773
2011-04-19	0.9	63.6173	59	6	520000	3753.42	3120000	52881.4	0.831242
2011-06-02	0.9	63.6173	140	89	4400000	8906.42	391600000	2.79714e+06	43.9683
2011-03-31	0.87	59.4468	57	7	3800000	3388.47	26600000	466667	7.85016
2011-03-30	0.78	47.7836	89	12	1200000	4252.74	14400000	161798	3.38605
2011-04-14	0.74	43.0084	70	8.8	1800000	3010.59	1.584e+07	226286	5.26143
2011-04-19	0.7	38.4845	183	9	1500000	7042.67	13500000	73770.5	1.91689
2011-05-03	0.7	38.4845	92	32	2000000	3540.57	64000000	695652	18.0762
2011-04-06	0.62	30.1907	103	8.5	3000000	3109.64	25500000	247573	8.2003
2011-03-31	0.6	28.2743	182	6.5	4000000	5145.93	26000000	142857	5.05254
2011-04-13	0.6	28.2743	47	9.8	3100000	1328.89	3.038e+07	646383	22.8611
2011-03-24	0.5	19.635	204	11.5	4000000	4005.53	46000000	225490	11.4841
2011-04-14	0.47	17.3494	80	5.8	320000	1387.96	1856000	23200	1.33722
Total			2081	441.6			441.6	0.212206	12.51
Average						5316.67

## Sheet: Protein yield
	Samples	Area (mm2)	Basidiospore number	Productivity (spore.mm2)	Productivity per pilei			Total area per sample
discrepancy samples	2011-03-29	211.241			0
discrepancy samples	2011-05-03	201.062			0
	2011-03-30	113.097	53	9.8596	522.559	522.559		5994.16
	2011-04-12	98.5203	68	0.4075	27.71	11.2918		6699.38
	2011-04-19	95.0332	80	0.968083	77.4466	77.4466		7602.65
	2011-04-19	95.0332	78	3.64245	284.111	284.111		7412.59
	2011-05-03	95.0332	152	7.97505	1212.21	1212.21		14445
discrepancy samples	2011-03-24	78.5398			0
	2011-04-06	78.5398	80	16.0428	1283.43	1283.43		6283.19
	2011-04-14	78.5398	41	9.31639	381.972	381.972		3220.13
	2011-03-23	63.6173	15	7.54512	113.177	113.177		954.259
	2011-04-19	63.6173	63	8.75773	551.737	551.737		4007.89
	2011-04-19	63.6173	59	0.831242	49.0433	49.0433		3753.42
discrepancy samples	2011-06-02	63.6173			0
	2011-03-31	59.4468	57	7.85016	447.459	447.459		3388.47
	2011-03-30	47.7836	89	3.38605	301.358	301.358		4252.74
	2011-04-14	43.0084	70	5.26143	368.3	368.3		3010.59
	2011-04-19	38.4845	183	1.91689	350.79	350.79		7042.67
	2011-05-03	38.4845	92	18.0762	1663.01	1663.01		3540.57
	2011-04-06	30.1907	103	8.2003	844.631	844.631		3109.64
	2011-03-31	28.2743	182	5.05254	919.562	919.562		5145.93
	2011-04-13	28.2743	47	22.8611	1074.47	1074.47		1328.89
	2011-03-24	19.635	204	11.4841	2342.76	26904.5		4005.53
	2011-04-14	17.3494	80	1.33722	106.977	106.977		1387.96
Average				7.5386	538.446	1873.4		53.7782
total			1796					96585.7
								Average productivity per pilei=		405.412
					0 h	2h	4h	Estimate of pilei number			Protein yield for 106 basidiospores
				Number of basidiospores used	7x109	5,2 x 108	6,7 x 108	17266.4	16115.3		160.714
				Total protein obtained (µg)	1,125 µg	1,200 µg	2,400 µg	1282.64	1122.31		2307.69
				Protein yield for 106 basidiospores	160.7 hg	2307 hg	3582 hg	1652.64	723.029		3582.09
				Estimativa de número de píleos para 1.050 µg	16115	1122	723
