# Supplementary material for: Protein profile and protein interaction network of Moniliophthora perniciosa basidiospores
Source: BMC Microbiol. 2016 Jun 24;16:120. doi: 10.1186/s12866-016-0753-0 (PMC4919874; doi:10.1186/s12866-016-0753-0)
Supplement: Additional file 3: Table S4 — Orthologous sequences of genes from Ustilago maydis used to construct the network along with their annotations. (XLS 33 kb) [file 12866_2016_753_MOESM3_ESM.xls]

## Sheet: Plan1
Sequence Name	Sequence Description	Blast E-Value Min	GO Names
UM00064.1	aspartyl protease	0.0E0	F:aspartic-type endopeptidase activity P:proteolysis
UM00150.1	multifunctional beta-oxidation protein	0.0E0	F:oxidoreductase activity P:oxidation-reduction process
UM00157.1	pyruvate kinase	0.0E0	F:magnesium ion binding F:pyruvate kinase activity F:kinase activity F:potassium ion binding P:glycolytic process
UM00368.1	succinate-- ligase (gdp-forming) subunit beta	0.0E0	F:ATP binding F:ligase activity F:metal ion binding P:metabolic process
UM00403.1	malate dehydrogenase precursor	0.0E0	F:L-malate dehydrogenase activity P:carbohydrate metabolic process P:tricarboxylic acid cycle P:malate metabolic process
UM00486.1	phosphoglucomutase pgm2	0.0E0	F:magnesium ion binding F:intramolecular transferase activity, phosphotransferases P:carbohydrate metabolic process
UM00519.1	electron transfer flavoprotein beta chain	0.0E0	F:electron carrier activity
UM00595.1	aspartate aminotransferase	0.0E0	F:L-aspartate:2-oxoglutarate aminotransferase activity F:pyridoxal phosphate binding F:L-phenylalanine:2-oxoglutarate aminotransferase activity P:cellular amino acid metabolic process P:biosynthetic process
UM00621.1	h+-atpase v1 domain catalytic subunit	0.0E0	C:proton-transporting V-type ATPase, V1 domain F:ATP binding F:proton-transporting ATPase activity, rotational mechanism P:ATP hydrolysis coupled proton transport P:ATP metabolic process
UM00673.1	het-c2 protein	3.4E-150	C:cytoplasm F:glycolipid transporter activity F:glycolipid binding P:glycolipid transport
UM00756.1	gdp dissociation inhibitor	0.0E0	F:Rab GDP-dissociation inhibitor activity P:protein transport P:regulation of catalytic activity
UM00797.1	adenosine kinase	0.0E0	F:adenosine kinase activity P:purine ribonucleoside salvage P:AMP biosynthetic process
UM00868.1	ribosomal 40s subunit protein s17	3.4E-100	C:ribosome F:structural constituent of ribosome P:translation
UM00924.1	translation elongation factor eef-1 alpha partial	0.0E0	C:cytoplasm F:translation elongation factor activity F:GTPase activity F:GTP binding P:translational elongation
UM00953.1	serine hydroxymethyltransferase	0.0E0	F:glycine hydroxymethyltransferase activity F:pyridoxal phosphate binding P:glycine metabolic process P:L-serine metabolic process P:tetrahydrofolate interconversion
UM01056.1	aaa family atpase cdc48	0.0E0	C:cytoplasm F:ATP binding F:hydrolase activity P:metabolic process
UM01221.1	tubulin beta partial	0.0E0	C:cytoplasm C:microtubule F:GTPase activity F:structural constituent of cytoskeleton F:GTP binding P:microtubule-based process P:metabolic process P:protein polymerization P:single-organism organelle organization
UM01294.1	cytochrome b5	3.1E-67	F:nucleotide binding F:oxidoreductase activity, acting on the CH-CH group of donors F:anion binding F:metal ion binding F:coenzyme binding P:single-organism metabolic process P:organic substance metabolic process
UM01318.1	ribosomal 40s subunit protein s12	2.0E-102	C:ribosome F:structural constituent of ribosome P:translation
UM01366.1	14-3-3 family protein bmh1	0.0E0	F:protein domain specific binding
UM01466.1	cytochrome b5	0.0E0	F:acyl-CoA dehydrogenase activity F:flavin adenine dinucleotide binding P:oxidation-reduction process
UM01672.1	succinate-- ligase (gdp-forming) subunit alpha	0.0E0	F:ligase activity F:cofactor binding P:metabolic process
UM01911.1	hypothetical protein UMAG_01911	0.0E0	F:zinc ion binding F:oxidoreductase activity P:oxidation-reduction process
UM02158.1	gly-x carboxypeptidase yscs precursor	0.0E0	F:metallopeptidase activity F:dipeptidase activity F:tripeptidase activity P:proteolysis
UM02347.1	multifunctional beta-oxidation protein	0.0E0
UM02442.1	hypothetical protein UMAG_02442	0.0E0	F:translation elongation factor activity P:translational elongation
UM02443.1	protein disulfate isomerase	0.0E0	C:endoplasmic reticulum F:protein disulfide isomerase activity P:protein folding P:cell redox homeostasis
UM02461.1	dihydrolipoyl dehydrogenase	0.0E0	C:cell F:dihydrolipoyl dehydrogenase activity F:flavin adenine dinucleotide binding P:cell redox homeostasis P:oxidation-reduction process
UM02491.1	glyceraldehyde 3-phosphate partial	0.0E0	C:cytoplasm F:glyceraldehyde-3-phosphate dehydrogenase (NAD+) (phosphorylating) activity F:NADP binding F:NAD binding P:glucose metabolic process P:glycolytic process P:oxidation-reduction process
UM02562.1	proteasome regulatory particle base subunit rpt2	0.0E0	C:cytoplasm F:ATP binding F:hydrolase activity P:protein catabolic process
UM02577.1	phosphogluconate dehydrogenase	0.0E0	F:phosphogluconate dehydrogenase (decarboxylating) activity F:NADP binding P:pentose-phosphate shunt P:oxidation-reduction process
UM02715.1	acetyl- c-acyltransferase	0.0E0	F:transferase activity, transferring acyl groups other than amino-acyl groups P:metabolic process
UM02776.1	nucleoside diphosphate kinase	1.5E-111	F:nucleoside diphosphate kinase activity F:ATP binding P:nucleoside diphosphate phosphorylation P:GTP biosynthetic process P:UTP biosynthetic process P:CTP biosynthetic process
UM02897.1	udp-n-acetylglucosamine pyrophosphorylase	0.0E0	F:uridylyltransferase activity P:metabolic process
UM02899.1	aconitate hydratase aco1	0.0E0	F:aconitate hydratase activity F:4 iron, 4 sulfur cluster binding P:tricarboxylic acid cycle
UM03085.1	manganese superoxide dismutase precursor (sod-2)	4.8E-154	F:superoxide dismutase activity F:metal ion binding P:removal of superoxide radicals P:oxidation-reduction process
UM03163.1	#NAME?	3.9E-151	F:FMN binding F:oxidoreductase activity P:negative regulation of transcription, DNA-templated P:oxidation-reduction process
UM03356.1	phosphopyruvate hydratase eno1	0.0E0	C:phosphopyruvate hydratase complex F:magnesium ion binding F:phosphopyruvate hydratase activity P:glycolytic process
UM03449.1	septin 3	0.0E0	F:GTP binding
UM03527.1	glutamate--ammonia ligase	0.0E0	F:glutamate-ammonia ligase activity P:glutamine biosynthetic process
UM03578.1	ribosomal 60s subunit protein l7	1.3E-179	C:ribosome
UM03734.1	putative adenosylhomocysteinase	0.0E0	F:adenosylhomocysteinase activity P:one-carbon metabolic process
UM03791.1	hsp70 family atpase	0.0E0	F:ATP binding
UM03811.1	protein with a possible role in trna export	0.0E0	F:6-phosphogluconolactonase activity P:carbohydrate metabolic process P:pentose-phosphate shunt
UM03951.1	vacuolar atp synthase subunit e	9.5E-161	C:proton-transporting two-sector ATPase complex, catalytic domain F:proton-transporting ATPase activity, rotational mechanism P:ATP hydrolysis coupled proton transport
UM04467.1	hypothetical protein UMAG_10540	3.9E-146	F:FMN binding F:oxidoreductase activity P:oxidation-reduction process
UM04507.1	c-terminal kinesin	0.0E0	C:kinesin complex C:microtubule F:microtubule motor activity F:ATP binding F:microtubule binding P:microtubule-based movement P:metabolic process
UM04562.1	aspartate transaminase	0.0E0	F:L-aspartate:2-oxoglutarate aminotransferase activity F:pyridoxal phosphate binding F:L-phenylalanine:2-oxoglutarate aminotransferase activity P:cellular amino acid metabolic process P:biosynthetic process
UM04833.1	isovaleryl- dehydrogenase	0.0E0	F:acyl-CoA dehydrogenase activity F:flavin adenine dinucleotide binding P:oxidation-reduction process
UM04871.1	phosphoglycerate kinase	0.0E0	F:phosphoglycerate kinase activity F:ATP binding P:glycolytic process
UM04919.1	malate dehydrogenase precursor	3.7E-166	F:L-malate dehydrogenase activity P:carbohydrate metabolic process P:tricarboxylic acid cycle P:malate metabolic process
UM04971.1	cytochrome b5	0.0E0	C:membrane C:intracellular membrane-bounded organelle C:cytoplasmic part F:succinate dehydrogenase activity F:heme binding F:metal ion binding F:coenzyme binding P:lipid metabolic process P:carboxylic acid metabolic process P:oxidation-reduction process
UM04973.1	enoyl- hydratase precursor	0.0E0	F:catalytic activity P:metabolic process
UM04986.1	hypothetical protein UMAG_12013	0.0E0	C:nucleus P:ribosome biogenesis
UM05041.1	ribosomal 40s subunit protein s1	0.0E0	C:cytosolic small ribosomal subunit F:structural constituent of ribosome P:translation
UM05090.1	f1f0-atpase subunit f1 gamma	0.0E0	C:proton-transporting ATP synthase complex, catalytic core F(1) F:proton-transporting ATP synthase activity, rotational mechanism F:proton-transporting ATPase activity, rotational mechanism P:ATP synthesis coupled proton transport
UM05137.1	ribosomal 40s subunit protein s0	0.0E0	C:cytosolic small ribosomal subunit F:structural constituent of ribosome P:ribosomal small subunit assembly P:translation
UM05379.1	f1f0 atp synthase subunit alpha	0.0E0	C:proton-transporting ATP synthase complex, catalytic core F(1) F:ATP binding F:proton-transporting ATP synthase activity, rotational mechanism F:proton-transporting ATPase activity, rotational mechanism P:ATP synthesis coupled proton transport P:ATP hydrolysis coupled proton transport
UM05482.1	translation initiation factor eif4a	0.0E0	C:nucleolus C:cytoplasm C:FAL1-SGD1 complex F:translation initiation factor activity F:helicase activity F:ATP binding P:maturation of SSU-rRNA from tricistronic rRNA transcript (SSU-rRNA, 5.8S rRNA, LSU-rRNA) P:translational initiation P:transport
UM05496.1	cystathionine gamma-lyase	0.0E0	C:cytoplasm F:cystathionine beta-lyase activity F:mevalonate kinase activity F:ATP binding F:pyridoxal phosphate binding P:isoprenoid biosynthetic process P:phosphorylation P:'de novo' L-methionine biosynthetic process
UM05511.1	rab small monomeric gtpase	5.5E-155	C:fungal-type vacuole membrane C:mitochondrial outer membrane C:cytosol F:GTPase activity F:GTP binding P:vacuole inheritance P:intracellular protein transport P:endocytosis P:nucleocytoplasmic transport P:vacuolar acidification P:small GTPase mediated signal transduction P:regulation of endocytosis P:piecemeal microautophagy of nucleus P:vacuole fusion, non-autophagic P:retrograde transport, end…
UM05581.1	bifunctional cysteine synthase o-acetylhomoserine aminocarboxypropyltransferase	0.0E0	F:transferase activity, transferring alkyl or aryl (other than methyl) groups F:pyridoxal phosphate binding P:cellular amino acid metabolic process
UM05584.1	utp glucose-1-phosphate uridylyltransferase	0.0E0	F:UTP:glucose-1-phosphate uridylyltransferase activity P:UDP-glucose metabolic process
UM05831.1	chaperone atpase hsp60	0.0E0	C:cytoplasm F:ATP binding P:protein refolding
UM05918.1	heat shock protein hsp88	0.0E0	F:ATP binding
UM05990.1	ribosomal 60s subunit protein l17	1.6E-134	C:large ribosomal subunit F:structural constituent of ribosome P:translation
UM05993.1	metalloendopeptidase contributor	0.0E0	F:metalloendopeptidase activity F:metal ion binding P:proteolysis
UM05996.1	hypothetical protein UMAG_11591	0.0E0	F:nucleotide binding F:nucleic acid binding F:calcium ion binding
UM06217.1	centractin (ro-4)	0.0E0	C:actin cytoskeleton C:protein complex C:cytoskeletal part F:ATP binding P:actin cytoskeleton organization P:macromolecular complex subunit organization P:regulation of cellular process
UM06265.1	hypothetical protein UMAG_06265	0.0E0
UM06404.1	thioredoxin peroxidase	2.1E-163	F:peroxiredoxin activity P:oxidation-reduction process
UM06453.1	hypothetical protein UMAG_06453	0.0E0	F:catalytic activity P:carbohydrate metabolic process
