# Supplementary material for: Protein profile and protein interaction network of Moniliophthora perniciosa basidiospores
Source: BMC Microbiol. 2016 Jun 24;16:120. doi: 10.1186/s12866-016-0753-0 (PMC4919874; doi:10.1186/s12866-016-0753-0)
Supplement: Additional file 5: Table S2. — Identification of spots marked with arrows on the reference gel. (XLS 213 kb) [file 12866_2016_753_MOESM5_ESM.xls]

## Sheet: Spots identificados em 0h germ
Spot number	Acession numer NCBI nr	Protein name (Putative function)	mW(Da)	pI	nº peptide	Score	cobertura %	MPT	peptide sequence
15	gi|61676645	14.3.3 protein ( mecanism regulatory)	28,817	4.71	2	154	9	n	VASSDQELTVEER.N ICEDILDVLDK.H
19	gi|145228831	eukaryotic translation initiation factor 5A	18.007	4599	1	83	7.6	n	(K)VHLVAIDIFTGK(K)
20	gi|169869524	structural constituent of ribosome	16.396	10.34	1	61	8	n	IIDEVAVVPSKR
22	gi|170087590	nucleoside-triphosphatase activity	90.43	4.92	6	203	7	y ox. Met	K.GVLFYGPPGTGK.T R.FALGTSNPSALR.E R.EVDIGIPDPTGR.L R.EVDIGIPDPTGR.L R.EHFEEAMKYAR.R + Oxidation (M) R.YEMFSQNLQQSR.G + Oxidation (M)
25	gi|238596609	PPIases accelerate the folding of proteins	21.614	7.77	3	108	9	y ox. Met	K.DGTELGFGYK.G K.VLDGMDIVR.E K.VLDGMDIVR.E + Oxidation (M)
27	gi|238597794	oxidoreductase activity	19.773	7.07	3	57	16	y ox. Met	K.VAIIIYSMYGHIATMAESVK.K + 2 Oxidation (M) K.VAIIIYSMYGHIATMAESVKK.G + 2 Oxidation (M) R.YGNFPAQWK.A
32	gi|75991675	superoxide dismutase activity	22.144	7.07	2	96	13	n	K.HHQTYVNALNAAEASYAK.A R.YLEAVGGSKL.-
34	gi|238585898	60s ribosomal protein l17 [Moniliophthora roreri MCA 2997]	23.86	10.47	3	206	15	n	R.YAAAALATNPEK.T R.EVAAALTGLK.L K.AYTYLSDVKDHK.Q
36	gi|429116	putative heat-shock protein 70 kDa, partial [Hydroides elegans]	55.388	4.55	1	180	3	n	R.IINEPTAAAIAYGIDKK.S
38	gi|238565951	glycolipid transporter activity	16.945	8.93	2	124	18	y ox. Met	K.SEELAAAFTK.G R.TATEGLMWLLR.G + Oxidation (M)
39	gi|70986899	L-malate dehydrogenase activity (aspergilus)	35,876	9.08	3	75	11	n	K.VAVLGAAGGIGQPLSLLLK.L R.LFGVTTLDVVR.A R.IQFGGDEVVK.A
41	gi|238579796	hypothetical protein MPER_11752 [Moniliophthora perniciosa FA553]	22,372	5.97	5	202	22	y ox. Met	R.YFMATK.G + Oxidation (M) K.GISTPGELR.T K.VAHSGMLVTR.S + Oxidation (M) R.AIETGVSALTK.G K.IHDLQQLIK.V
43	gi|238579796	hypothetical protein MPER_11752 [Moniliophthora perniciosa FA553]	22,372	5.97	5	47	28		K.IHDLQQLIK.V R.VSLIEVEPYEIR.Y R.AIETGVSALTK.G K.GISTPGELR.T R.TLTKEEIQLAQGLHQK.-
44	gi|238616305	hypothetical protein MPER_00237 [Moniliophthora perniciosa FA553]	7,148	6.18	2	125	43	n	M.PLETGYYLIQNR.D R.DKYLGASEEESLVPR.R
45	gi|353235779	elated to HSP70 heat shock protein 70 (hsp70) [Piriformospora indica DSM 11827]	70,700	5.9	3	141	4	n	R.TTPSYVSFSDTER.L R.IINEPTAAAIAYGLDK.K
47	gi|238604003	peroxiredoxin activity	13,731	8.15	3	125	19	n	K.LDYPAVAGR.N R.LKLDYPAVAGR.N R.VLDAIQLGDKHR.I
49	gi|325662687	CRISPR-associated protein cas1 [Lachnospiraceae bacterium 4_1_37FAA]	39,687	9.2	8	70	12	n	K.GIGVNIYEVLYHYYKHDK.K K.HDKK.E K.HDKK.E K.HDKK.E R.KLQVEK.H R.TAIKLDCYK.L K.LDCYKLIK.N K.LIK.N
55	gi|71005690	nucleocytoplasmic transport/GTPase activity (Ustilago maydis 521])	24,485	6.6	3	140	15	n	K.LVLVGDGGTGK.T R.VCENIPIVLCGNK.V K.NLQYFEISAK.S
56	gi|238588706	nucleotide binding	17,163	8.76	2	70	15	y ox. Met	K.SAVNMYSIALAR.E + Oxidation (M) R.VNCLCPGFVTTK.L
57	gi|392562483	ATPase V1/A1 complex subunit E [Trametes versicolor FP-101664 SS1]	25,622	5.65	4	220	13	y ox. Met	K.MVAFIKQEALEK.A K.MVAFIKQEALEK.A + Oxidation (M) K.IAQSTLTNK.S R.ITLDNTLDER.L
58	gi|238604003	hypothetical protein MPER_03743 [Moniliophthora perniciosa FA553]	13,731	8.15	3	95	21	n	K.LDYPAVAGR.N R.NFDEIIR.V R.VLDAIQLGDK.H
61	gi|238589203	catalytic activity/Putative uncharacterized protein	28,846	5.23	5	89	26	y ox. Met	K.EGMAAFAEK.R + Oxidation (M) R.AMEMVLTGR.T + 2 Oxidation (M) R.TISANEAADWGMISR.V + Oxidation (M) R.VVGEGEGKVIEEAVSMAK.E + Oxidation (M) K.FGQPEINLGVIPGGGGSQR.L
67	gi|302680901	6-phosphogluconolactonase activity	28,823	5.87	2	109	12	y ox. Met	R.TTIFSPEGR.L K.TMDSTTLGSEKLEFAVLTLDPETK.K + Oxidation (M)
72	gi|238610635	hypothetical protein MPER_01744 [Moniliophthora perniciosa FA553	17,988	9.59	4	175	27	y ox. Met	K.TTDGYLLR.L K.FVPEAIGR.E R.SIYPLQNVYVR.K K.LMELHGETTDETGTR.I + Oxidation (M)
74	gi|71024269	actin [Ustilago maydis 521]	41,674	5.56	4	76	10	n	K.DSYVGDEAQSK.R K.DSYVGDEAQSKR.G R.VAPEEHPVLLTEAPLNPK.A R.GYPFTTTAER.E
75	gi|238592806	6-phosphogluconolactonase activity	26,464	5.7	2	85	8	n	R.FTVAISGGSLPK.M K.LCTDELFSK.V
76	gi|238568761	hypothetical protein MPER_15220 [Moniliophthora perniciosa FA553]	19,779	8.88	3	100	21	n	K.TVQPSHVLTK.W K.GVIVVTTSSKPSR.I K.APGGPVDPVLDSIAAR.L
77	gi|170091548	Laccaria bicolor	29,025	4.72	25	356	49	y ox. Met	K.VFYHK.M R.IVSSIEQK.E R.NLLSVAYK.N R.EDSVYLAK.L K.MMGDYHR.Y + 2 Oxidation (M) R.EKIESELAK.I K.GNEAQVSMIK.G + Oxidation (M) R.YLAEFATGDK.R K.HLIPSAASGESK.V K.DSADKSLEAYK.A K.DSADKSLEAYK.A R.YLAEFATGDKR.K R.IVSSIEQKEESK.G M.PESREDSVYLAK.L M.PESREDSVYLAK.L R.VASSDQELTVEER.N R.VASSDQELTVEER.N K.AASDVAVTELPPTHPIR.L K.AASDVAVTELPPTHPIR.L
78	gi|170094730	ATP binding	67,109	5.49	4	261	8	n	R.TTPSYVAFASEER.L K.AVVTVPAYFNDSQR.L K.DAGAIAGLDVLR.I R.IINEPTAAAIAYGLDR.Q
80	gi|6692796	protein domain specific binding	29,009	4.67	2	124	8	n	R.VASSDQELTVEER.N R.YLAEFATGDK.R
82	gi|392593057	ribosomal protein S3Ae [Coniophora puteana RWD-64-598 SS2]	29,643	9.89	4	195	12	y ox. Met	K.TTDGYLLR.L K.MFEIMTR.E + 2 Oxidation (M) K.NANDSLKGR.I R.SIYPLQNVYVR.K
85	gi|320454976	ATP synthase beta subunit [Metzgeria americana]	53,091	5.02	2	61	7	y ox. Met	R.IFNVLGEPVDDLGPVNAGTTFPIHR.S K.TVLIMELINNIAK.A + Oxidation (M)
86	gi|241729762	hydrogen ion transporting ATP synthase activity, rotational mechanism	60,811	5.63	11	380	8	y ox. Met	TIAMDGTEGLVR.G TIAMDGTEGLVR.G + Oxidation (M) TIAMDGTEGLVRGQK.V TIAMDGTEGLVRGQK.V + Oxidation (M) R. IMNVIGEPIDER.G + Oxidation (M) R.IMNVIGEPIDER.G + Oxidation (M) IMNVIGEPIDERGPIPSDK.F R.IMNVIGEPIDERGPIPSDK.F + Oxidation (M) R.IMNVIGEPIDERGPIPSDK.F + Oxidation (M) R.IMNVIGEPIDERGPIPSDK.F + Oxidation (M) K.GGKIGLFGGAGVGK.T
88	gi|238577244	hypothetical protein MPER_12668 [Moniliophthora perniciosa FA553]	13,013	4.88	4	101	17	n	R.AGIAAEYLAK.G R.AGIAAEYLAK.G K.GYKLSDNILQR.A K.LSDNILQR.A
89	gi|238591230	Moniliophthora perniciosa FA553	14,077	9.74	4	206	39	n	M.ATLRELELR.L K.QYGEANAEIFENSKDAAASDNTR.R R.RLFLVVSSDK.G K.LTFNQIGR.D
90	gi|134093561	GTP cyclohydrolase I activity	29,267	5.6	1	68	4	y ox. Met	R.LTEEQKGTHMSR.F + Oxidation (M)
92	gi|302695459	inorganic diphosphatase activity	33,083	5.55	2	79	6	n	R.ATNEWFR.I R.KPPAPIDPSVSK.W
93	gi|238601242	hypothetical protein MPER_04599 [Moniliophthora perniciosa FA553]	23,278	6.58	3	142	18	n	K.GHGVFDPKR.L R.IQFGGDEVVK.A K.GIVAPSYVSLTADPAGGQALTK.E
94	gi|170087348	predicted protein [Laccaria bicolor S238N-H82]	57,818	5.56	3	188	6	n	U K.VVDLLAPYAR.G U K.TVLIQELINNVAK.A R.FTQAGSEVSALLGR.I
95	gi|238576941	hypothetical protein MPER_12791 [Moniliophthora perniciosa FA553]	26,384	9.23	3	90	12	n	R.ILEVLDKGK.A K.AAAVTSIVETR.D K.TFASQAALYR.L
97	gi|71005404	GTPase activity	49,585	4.92	2	62	6	n	R.SIYVDLEPNVVDEVR.T R.LIAQVVSSITASLR.F
102	gi|170087850	phosphoglucomutase [Laccaria bicolor S238N-H82]	61,035	5.63	3	129	6	y	K.FFGNLMDAGR.L + Oxidation (M) K.NQGQVITFSDGSR.V R.LSGTGSQGATVR.L
107	gi|238608426	Hipoteticamente Moniliophthora perniciosa	26,620	9.61	12	262	22		R.NDGIHILNIGK.T R.IIAAVENPNDVCVISARPYGHR.A R.IIAAVENPNDVCVISARPYGHR.A K.YAANTGAQAIAGR.F R.VDHQAIR.E
109	gi|238608426	small ribosomal subunit	26,620	9.61	2	125	10		K.YAANTGAQAIAGR.F R.FTPGSLTNYITR.S
112	gi|238593443	hypothetical protein MPER_07111 [Moniliophthora perniciosa FA553]	18,178	9.5	7	302	35		R.DDLFNTNASIVR.D R.DLASAIGNVSPK.A K.GEDYEKLVYR.I R.IQYGGDEVVK.A R.IQYGGDEVVK.A R.IQYGGDEVVKAK.D K.DGAGSATLSMAYAGAK.F
115	gi|170117359	Laccaria bicolor S238N-H82	36,315	6.42	10	129	8		K.EVENAVEIAVR.N R.EELFITSK.L K.AMLALPK.S + Oxidation (M)
119	gi|357611860	Danaus plexippus	212,300	6.34	1	60	13	n	M.TSEEPPSTDLITLTR.H K.IYSFNEGNSLYFHPPVVK.Y R.TLLYGGIFGYPDDKK.S
121	gi|61676637	glutamine synthetase [Paxillus involutus]	39,369	6.05	4	217	13	n	K.KVTDIGQLR.I K.GGFPGPQGPYYCGAGTGK.V R.DLIEAHYR.A R.HVAAQGYGYLEDR.R
122	gi|71406398	transaldolase	36,595	5.96	2	72	6	n	K.LASTWEGIQAAR.K K.TIVMGASFR.N + Oxidation (M)
124	gi|1507725	Aspartic protease /aspartic-type endopeptidase activity	49,673	7.69	2	57	2	n	R.YDSGASSTYK.E R.YDSGASSTYK.E
126	gi|308197112	Nautilin-63/ chitin binding	33,147	9.2	1	65	6	n	R.SPAVSGHSSPATLNSR.M
127	gi|238578412	hypothetical protein MPER_12242 [Moniliophthora perniciosa FA553]	34,479	5.49	7	346	27	n	K.ANDAILAEEK.H R.EHKVTYVAGGAAQNAAR.G R.EHKVTYVAGGAAQNAAR.G R.EGLHQVYQVK.K K.TGACAVVITGHNR.S K.SHLSSPEVAPLIDGAK.A R.IAVITHGAESTILVSSAEPDAPK.V
128	gi|70780048	Glyceraldehyde-3-phosphate dehydrogenase/glyceraldehyde-3-phosphate dehydrogenase (NAD+) (phosphorylating) activity	37,133	7.07	4	160	7	n	R.FDGTVETK.D K.LTGLSFR.V K.ACSYDDIK.V K.ACSYDDIKVAIK.E
129	gi|238593443	Malate dehydrogenase/nucleotide binding	18,178	9.5	4	129	44		R.DLASAIGNVSPK.A K.AHILVISNPVNSTVPIVAK.T R.VFGVTTLDVVR.A R.FLAGISGAAPSDTPVTVVGGHSGATIVPLLSQSSYGK.A
131	gi|238583801	Putative uncharacterized protein/hydrolase activity, hydrolyzing O-glycosyl compounds	22,597	5.47	4	155	28	n	M.TRYWEPGTSYGHGDVVEYQGHR.Y K.KNWWDLSDER.K R.RNEYQAHGLK.A K.APAMWVYNEGTNIPR.D
135	gi|238578673	hypothetical protein MPER_12143 [Moniliophthora perniciosa FA553]	36,086	5.47	5	177	20	y	R.VVFAEVPDDNAYPEPGK.T K.TLVLSVDPYMR.G + Oxidation (M) K.VIACAGSEEK.M K.MTKPSEVLAK.E + Oxidation (M) R.IIICGQISGYNTGGATPVR.Y
137	gi|238578673	hypothetical protein MPER_12143 [Moniliophthora perniciosa FA553]	36,086	5.47	5	106	22	y	K.TLVLSVDPYMR.G K.TLVLSVDPYMR.G + Oxidation (M) R.VVFAEVPDDNAYPEPGK.T K.KGEVVFVSTGAGPVGSLVIQLAK.R K.GEIKYTEEIENGLETVGEAIYK.Q
139	gi|58262444	acyl-CoA oxidase [Cryptococcus neoformans var. neoformans JEC21]	47,644	6.02	1	59	2	n	K.IAIEILNEGR.I
141	gi|302686514	hypothetical protein SCHCODRAFT_85085 [Schizophyllum commune H4-8]	90,228	261	8	261	5		R.ELVELPLRHPQLFK.S R.ELVELPLRHPQLFK.S R.GILMFGPPGTGK.T R.GILMFGPPGTGK.T + Oxidation (M) R.VVSQLLTLMDGLK.A R.VVSQLLTLMDGLKAR.S R.VVSQLLTLMDGLKAR.S + Oxidation (M) R.VVSQLLTLMDGLKAR.S + Oxidation (M)
146	gi|299755136	succinate-CoA ligase	45,011	5.91	3	86	5	y	K.LLNSYGIPTPK.S K.LLNSYGIPTPK.S R.ICNAVMLAER.R + Oxidation (M)
149	gi|238593028	transaminase activity	17,324	5.26	1	60	6	n	K.LILGSDSQAITEGR.V
151	gi|170095049	structural constituent of ribosome	29,347	9.07	3	90	12		R.AELNEFFTR.E R.ATHTQEVLGEK.G R.GLSAIAQCESLR.Y
153	gi|14194452	Actin-2/ATP binding	41,979	5.31	19	768	39		K.AGFAGDDAPR.A R.AVFPSIVGRPR.H R.HQGVMVGMGQK.D + Oxidation (M) R.HQGVMVGMGQK.D + 2 Oxidation (M) K.DSYVGDEAQSK.R K.DSYVGDEAQSKR.G K.YPIEHGIVTNWDDMEK.I + Oxidation (M) K.YPIEHGIVTNWDDMEK.I + Oxidation (M) K.IWHHTFYNELR.V R.VAPEEHPVLLTEAPLNPK.A R.VAPEEHPVLLTEAPLNPK.A R.GYSFTTTAER.E K.SYELPDGQVITIGNER.F K.ELTSLSPSSMK.V K.ELTSLSPSSMK.V + Oxidation (M) K.IVAPPER.K K.IVAPPERK.Y K.QEYDESGPGIVHR.K K.QEYD…
158	gi|393215294	actin 1 [Fomitiporia mediterranea MF3/22]	41,987	5.31		749	31	y	K.AGFAGDDAPR.A K.AGFAGDDAPR.A R.AVFPSIVGRPR.H R.HQGVMVGMGQK.D + Oxidation (M) R.HQGVMVGMGQK.D + 2 Oxidation (M) K.DSYVGDEAQSK.R K.DSYVGDEAQSKR.G K.IWHHTFYNELR.V R.VAPEEHPVLLTEAPLNPK.A R.VAPEEHPVLLTEAPLNPK.A R.VAPEEHPVLLTEAPLNPK.A R.GYPFTTTAER.E R.GYPFTTTAER.E R.GYPFTTTAER.E K.ELTSLSPSSMK.V K.ELTSLSPSSMK.V + Oxidation (M) K.VKIVAPPER.K K.IVAPPER.K K.IVAPPERK.Y K.QEYDESGPGIVHR.K K.QEYDESGPGIVHR.K K…
160	gi|1374715	ATP synthase subunit beta, mitochondrial/ATP binding, calcium ion binding, hydrogen ion transporting ATP synthase activity, rotational mechanism, hydrogen-exporting ATPase activity, phosphorylative mechanism, lipoprotein particle receptor activity	51,171	4.92	9	332	15	y	R.TIAMDGTEGLVR.G R.TIAMDGTEGLVR.G + OXIDIDATION (M) R.TIAMDGTEGLVR.G + OXIDIDATION (M) R.TIAMDGTEGLVR.G + OXIDIDATION (M) R.TIAMDGTEGLVR.G + OXIDIDATION (M) K.IGLFGGAGVGK.G K.VALVYGQMNEPPGAR.A R.FTQAGSEVSALLGR.I K.LVPLKETIK.G
162	gi|393215294	actin 1 [Fomitiporia mediterranea MF3/22]	41,987	5.31	8	347	19	y	K.DSYVGDEAQSK.R K.DSYVGDEAQSKR.G R.VAPEEHPVLLTEAPLNPK.A R.GYPFTTTAER.E U K.ELTSLSPSSMK.V + Oxidation (M) K.IVAPPER.K K.IVAPPERK.Y K.QEYDESGPGIVHR.K
164	gi|6628	Actin-1/3 , /ATP binding	42,024	5.30	3	71	10	n	K.AGFAGDDAPR.A K.DSYVGDEAQSKR.G R.VAPEEHPVLLTEAPLNPK.A
165	gi|238565140	/transferase activity, transferring acyl groups other than amino-acyl groups	16,563	9.70	10	429	54	y	R.AKQDTFAALSFQK.A K.QDTFAALSFQK.A R.FAPEILPIK.A K.LKPAFTK.D K.DGSTHAGNASQVSDGAAAVLLAR.R K.DGSTHAGNASQVSDGAAAVLLAR.R K.KLGLPIVGK.F K.LGLPIVGK.F K.FVAAQVVGVPPNIMGVGPAYAIPK.V + Oxidation (M) K.FVAAQVVGVPPNIMGVGPAYAIPK.V + Oxidation (M)
168	gi|238565140	/transferase activity, transferring acyl groups other than amino-acyl groups	16,427	9.87	2	72	23	n	R.AKQDTFAALSFQK.A K.DGSTHAGNASQVSDGAAAVLLAR.R K.DGSTHAGNASQVSDGAAAVLLAR.R
169	gi|169844380	Coprinopsis cinerea okayama7#130	53,846	6.17	23	466	17	y	K.GLLFVGSGVSGGEEGAR.Y K.GLLFVGSGVSGGEEGAR.Y K.GLLFVGSGVSGGEEGAR.Y K.GLLFVGSGVSGGEEGAR.Y K.GLLFVGSGVSGGEEGAR.Y K.GLLFVGSGVSGGEEGAR.Y K.GLLFVGSGVSGGEEGAR.Y K.GLLFVGSGVSGGEEGAR.Y K.FKDDDGEHVVNK.I R.CLSAIKEER.V K.IISYTQGFMLMR.E K.IISYTQGFMLMR.E + Oxidation (M) K.IISYTQGFMLMR.E + 2 Oxidation (M) K.IISYTQGFMLMR.E + 2 Oxidation (M) R.SEIVPANLLQAQR.D R.SEIVPANLLQAQR.D R.SEIVPANLLQAQR.D R.SEIVPANLLQAQR.D …
170	gi|302677927	Schizophyllum commune H4-8	47,366	5.83	10	328	18	y	K.VADVSLAAFGR.K K.VPAINVNDSVTK.S K.SKFDNLYGCR.E R.ESLVDGIKR.A R.ESLVDGIKR.A R.ATDVMLAGK.V + Oxidation (M) K.VAVVAGFGDVGK.G R.HIILLAEGR.L R.HIILLAEGR.L K.ELDEEVAR.A
171	gi|238577896	hypothetical protein MPER_12437 [Moniliophthora perniciosa FA553]	44,352	6.37	5	170	15	n	K.LGDVYVNDAFGTAHR.A K.VSIGNSLFDAPGSEK.V R.ELYKQTVLEAK.T K.ALLDANIEAAR.N K.VLPGVAELSEK.Q
174	gi|238585247	ATP synthase subunit alpha/proton-transporting ATPase activity, rotational mechanism	38,935	9.33	4	205	16	n	R.TGQIVDVPVGPGLLGR.V R.VVDALGDPIDGKGPIEAAER.R K.TAVAIDTILNQR.R K.HALIIYDDLSK.Q
177	gi|169869158	ATP-dependent RNA helicase eIF4A/nucleic acid binding	45,456	5.15	5	254	14	y	R.GIYAYGFERPSAIQQR.A K.GHDVIAQAQSGTGK.T K.GTQALILAPTR.E R.EVLMKEFR.S + Oxidation (M) R.VLITTDLLAR.G
181	gi|170096756	Adenosylhomocysteinase/adenosylhomocysteinase activity	47,098	5.88	3	86	6	n	R.ESLVDGIKR.A R.SNVFVTTTGNR.D R.HIILLAEGR.L
182	gi|398392944	cdc12 like protein [Zymoseptoria tritici IPO323]	44,197	8.55	3	122	8	n	M.AESLSPIGIANLPNQR.H M.AESLSPIGIANLPNQR.H R.VNLIPVVAK.A R.VNLIPVVAK.A K.FKEEEEQLR.K
183	gi|288905378	O-acetylhomoserine (Thiol)-lyase /lyase activity	46,511	5.02	1	64	2	n	R.IGNPTVAVFEDR.L
184	gi|238611335	metalloendopeptidase activity	16,273	4.59	2	77	14	n	.VKPAFVGSEVR.I R.SLGASPLLSSR.L
187	gi|238600618	/ATP binding	26,977	5.16	2	111	14	n	K.KSETFSTYADNQPGVLIQVYEGER.A K.NGLESFAYNLR.N
188	gi|238566324	translation elongation factor activity	20,427	8.80	4	159	26	n	R.HLETIVNQPK.L K.QVYGETNYVEK.G K.AKEEDDDDDEPSVPAEPK.V K.SSFNLEDWKR.A
189	gi|390604703	rab GDP-dissociation inhibitor [Punctularia strigosozonata HHB-11173 SS5]	50,272	5.24	8	337	18	y	R.NDYYGGDSASLNLTQLYR.K R.DRDYAVDLVPK.F K.QIAGSFVYR.D K.QIAGSFVYRDGK.I R.SPLMGLFEK.R R.SPLMGLFEK.R + Oxidation (M) K.SPYIYPLYGLGELPQSFAR.L K.AKQVIGDPSYFGAGK.A K.QVIGDPSYFGAGK.A
190	gi|238614748	/GTP binding, structural molecule activity	18,573	6.63	2	76	16	n	K.NLNIQSPGLTNLNR.L R.LIAQVVSSITASLR.F
191	gi|238573081	/transferase activity, transferring alkyl or aryl (other than methyl) groups	11,457	7.90	1	82	12	n	K.FAETFGNLAFAVK.V
195	gi|238611335	hypothetical protein MPER_01542 [Moniliophthora perniciosa FA553]	16,387	4.59	2	80	14	n	-.VKPAFVGSEVR.I R.SLGASPLLSSR.L
197	gi|393245698	Auricularia delicata TFB-10046 SS5	58,080	5.89	64	191	14	y	R.LVLEVASHLGENSVR.T R.LVLEVASHLGENSVR.T R.TIAMDGTEGLVR.G R.TIAMDGTEGLVR.G + Oxidation (M) R.IMNVIGEPIDER.G + Oxidation (M) R.IMNVIGEPIDERGPIK.A + Oxidation (M) K.IGLFGGAGVGK.T K.VALVFGQMNEPPGAR.A K.VALVFGQMNEPPGAR.A + Oxidation (M) R.EHYDVATATQK.I
199	gi|238583897	/glycine hydroxymethyltransferase activity	29,799	6.62	5	258	11	n	R.LIICGASAYPR.D K.DLENAKDLEK.R K.QVVANAR.A K.NAVSGDASAQVPGGIR.L K.NAVSGDASAQVPGGIR.L
200	gi|67043884	Translation elongation factor 1-alpha/translation elongation factor activity	35,859	8.53	2	89	9	n	K.IGGIGTVPVGR.V K.LVPSKPMCTETYAEYPPLGR.F
203	gi|169844380	6-phosphogluconate dehydrogenase/ decarboxylating/phosphogluconate dehydrogenase (decarboxylating) activity	53,846	6.17	5	157	10	y	K.GLLFVGSGVSGGEEGAR.Y K.IISYTQGFMLMR.E + 2 Oxidation (M) R.SEIVPANLLQAQR.D R.DYFGAHTFR.V
204	gi|393245698	Auricularia delicata TFB-10046 SS5	58,080	5.89	8	450	18	y	R.LVLEVASHLGENSVR.T R.TIAMDGTEGLVR.G + Oxidation (M) R.IMNVIGEPIDER.G + Oxidation (M) K.VVDLLAPYAR.G K.VALVFGQMNEPPGAR.A + Oxidation (M) R.FTQAGSEVSALLGR.I R.EHYDVATATQK.I R.EHYDVATATQK.I K.LVPLKDTVR.S
207	gi|238585247	Moniliophthora perniciosa FA553	38,935	9.33	56	798	47	y	R.IAGTSVGGNVEETGR.V R.IAGTSVGGNVEETGR.V R.IAGTSVGGNVEETGR.V R.IAGTSVGGNVEETGR.V R.IAGTSVGGNVEETGR.V R.IAGTSVGGNVEETGR.V R.IAGTSVGGNVEETGR.V R.VLSVGDGIGR.V R.VLSVGDGIGR.V K.NVQAEEMVEFSSGVR.G + Oxidation (M) R.TGQIVDVPVGPGLLGR.V R.TGQIVDVPVGPGLLGR.V R.TGQIVDVPVGPGLLGR.V R.TGQIVDVPVGPGLLGR.V R.TGQIVDVPVGPGLLGR.V R.TGQIVDVPVGPGLLGR.V R.TGQIVDVPVGPGLLGR.V R.TGQIVDVPVGPGLLGR.V R.TGQIVDVPVGPGLLGR.V R.TG…
209	gi|336366127	hypothetical protein SERLA73DRAFT_188396 [Serpula lacrymans var. lacrymans S7.3]	54,135	7.69	3	137	8	n	R.GSLGGTCLNVGCIPSK.A R.IVIDDQFNTSVK.N R.TTHAHPTLSEAFK.E
210	gi|238580564	hypothetical protein MPER_11557 [Moniliophthora perniciosa FA553]		5.19		133	10	n	R.EFLLEQGIVAPK.G R.SYLEEKGVLK.T
213	gi|238585247	Moniliophthora perniciosa FA553	38,935	9.33	3	216	11	n	R.IAGTSVGGNVEETGR.V R.TGQIVDVPVGPGLLGR.V K.TAVAIDTILNQR.R
215	gi|238601659	hypothetical protein MPER_04475 [Moniliophthora perniciosa FA553]	36,552	6.35	4	126	14	y	R.TPVITYGLR.G R.MVHEPMTDLIALMSK.L + 3 Oxidation (M) R.LVPPQTPANVNPLVK.K K.KYIDSEFAK.L
217	gi|170099379	Laccaria bicolor S238N-H82	57,898	8.04	9	151	7	n	R.GYGDGLLGGK.V K.TEDGFTVILVER.G K.TEDGFTVILVER.G K.TEDGFTVILVER.G K.TEDGFTVILVER.G K.TEDGFTVILVER.G K.TEDGFTVILVER.G K.LAGQIAFLK.S K.LAGQIAFLK.S K.FIEHYHR.T
223	gi|238603349	Putative uncharacterized protein/None.	20,501	5.87	2	169	14	n	K.SLQSTGGDHLATAEK.N K.RYPWFVSDVTK.A
224	gi|169861658	Coprinopsis cinerea okayama	49,695	5.13	14	225	13	n	R.SLFHPETLVTGK.E R.LSTDYGKK.S K.DVNAAVAIIK.T K.LGICNEPPAHVPGGDLAK.V R.LDHKFDLLYSK.R
226	gi|170097792	UTP-glucose-1-phosphate uridylyltransferase/UTP:glucose-1-phosphate uridylyltransferase activity	56,858	8.49	9	343	17	y	K.GGTLIDYDGSIR.L R.LLEIAQVPSEHVEDFK.S R.LLEIAQVPSEHVEDFK.S K.SCSDLLLIK.S K.SDIYSLQHGQLVINEQR.M K.SDIYSLQHGQLVINEQR.M R.MFETTPVIK.L + Oxidation (M) R.GTVIVVANEGQR.I R.IDIPDGCILENR.L
229	gi|75910334	Response Regulator Receiver Signal Transduction Histidine Kinase/protein-glutamate methylesterase activity	49,964	5.33		79	19	y	K.SSTK.H R.NFSR.S K.VFFDIREGINSTLIILSHR.L K.QEEELLIVTFKDSGVGMSAETQK.Q K.QIFEQFFTTKPSGKGMGLGLSISR.Q K.GMGLGLSISR.Q K.GMGLGLSISRQIIEEQHNGR.L + Oxidation (M)
231	gi|238585247	Moniliophthora perniciosa	38,935	9.33	11	525	29	y	R.IAGTSVGGNVEETGR.V R.GMCLNLEADNVGVSIFGNDR.L + Oxidation (M) R.TGQIVDVPVGPGLLGR.V R.VVDALGDPIDGK.G R.VVDALGDPIDGKGPIEAAER.R K.TAVAIDTILNQR.R K.TAVAIDTILNQR.R K.TAVAIDTILNQR.R K.HALIIYDDLSK.Q R.EAYPGDVFYLHSR.L
233	gi|238585247	hypothetical protein/hydrogen ion transporting ATP synthase activity, rotational mechanism proton-transporting ATPase activity, rotational mechanism	38,935	9.33	5	298	18	n	R.VLSVGDGIGR.V R.VVDALGDPIDGKGPIEAAER.R K.TAVAIDTILNQR.R K.HALIIYDDLSK.Q R.EAYPGDVFYLHSR.L
234	gi|3318722	Chain E, Leech-Derived Tryptase InhibitorTRYPSIN COMPLEX/serine-type endopeptidase activity	24,142	8.26	4	191	17	n	R.LGEHNIDVLEGNEQFINAAK.I R.LGEHNIDVLEGNEQFINAAK.I K.LSSPATLNSR.V K.LSSPATLDSRVATVSLPR.S
236	gi|238600895	Putative uncharacterized protein /None.	19,701	9.81	3	149	20	n	K.KWEPPLPTR.V K.LPPVYPTTR.C R.IKDYLLLEEEFIQNQER.L
239	gi|238590475	/nucleotidyltransferase activity	21,068	6.11	7	391	47	y	K.FWPQLSESEQK.S K.SLLDQLDALDIER.V R.IYNNAVSAEAR.A R.AGDPNAPQVLIEPLPK.D K.SLFQYQAER.I R.LQTVAELEFKK.S K.SAGSVIIPWYVMTSGPTR.R + Oxidation (M)
240	gi|238608124	Putative uncharacterized protein /None	30,472	4.89	2	65	8	n	R.DIATAYQQLGEHK.N R.AQNDEEYHR.S
242	gi|229485425	RecName: Full=FMRFamide-7; AltName: Full=SabFMRFamide-7 [Neobellieria bullata]	972	5.91	0	28	87	y	-.GSNDFMR.F + Oxidation (M)
247	gi|238590475	/nucleotidyltransferase activity	21,068	6.11	3	132	21	n	K.SLLDQLDALDIER.V R.IYNNAVSAEAR.A R.AGDPNAPQVLIEPLPK.D
249	gi|302681769	succinate dehydrogenase activity	62,272	8.11	14	508	16	y	K.LFFEDTKK.S R.SGDAVNWLQNK.F K.FGLDLSK.V R.GGAQFPGMVITYAQMER.L + Oxidation (M) R.GGAQFPGMVITYAQMER.L + Oxidation (M) R.GGAQFPGMVITYAQMER.L + 2 Oxidation (M) R.GGAQFPGMVITYAQMER.L + 2 Oxidation (M) K.FLAAEALR.G R.FVDELQHR.D K.EIEWHCK.H R.LGGSSLLGCVVFGR.V R.LGGSSLLGCVVFGR.V R.DATEEFNMLHDPK.V R.DATEEFNMLHDPK.V + Oxidation (M)
250	gi|390594669	Punctularia strigosozonata	62,301	5.38	15	532	18	n	K.GVDVLADAVSVTLGPK.G R.NVIIEQSFGGPK.I R.NVIIEQSFGGPK.I K.DKFENLGAR.L R.LVQDVAQK.T K.TNEIAGDGTTTATVLAR.A K.TNEIAGDGTTTATVLAR.A K.TNEIAGDGTTTATVLAR.A K.APGFGDNRK.N K.VGGASEVEVGEK.K K.VGGASEVEVGEKK.D K.DRYDDALNATR.A R.AAVEEGILPGGGVALLK.A R.AAVEEGILPGGGVALLK.A R.AAVEEGILPGGGVALLK.A
252	gi|302681769	Schizophyllum commune	62,272	8.11	15	350	13	y	K.LFFEDTKK.S K.LFFEDTKK.S R.SGDAVNWLQNK.F R.GGAQFPGMVITYAQMER.L + Oxidation (M) R.GGAQFPGMVITYAQMER.L + Oxidation (M) R.GGAQFPGMVITYAQMER.L + Oxidation (M) R.GGAQFPGMVITYAQMER.L + 2 Oxidation (M) R.GGAQFPGMVITYAQMER.L + 2 Oxidation (M) K.FLAAEALR.G R.FVDELQHR.D R.LGGSSLLGCVVFGR.V R.LGGSSLLGCVVFGR.V R.LGGSSLLGCVVFGR.V R.LGGSSLLGCVVFGR.V R.DATEEFNMLHDPK.V + Oxidation (M)
253	gi|302681769	hypothetical protein SCHCODRAFT_69018 [Schizophyllum commune H4-8]/succinate dehydrogenase activity	62,272	8.11	7	233	4	n	R.SGDAVNWLQNK.F R.LGGSSLLGCVVFGR.V
262	gi|170094730	predicted protein [Laccaria bicolor S238N-H82]/ATP binding	68,830	5.49	3	115	4	n	R.TTPSYVAFASEER.L K.DAGAIAGLDVLR.I
263	gi|299754101	heat shock protein [Coprinopsis cinerea okayama7#130]/ATP binding	67,280	5.33	5	278	10	y	K.NTVFDAKR.L K.AVVTVPAYFNDSQR.L R.IINEPTAAAIAYGLDR.Q K.IQSLVSEYFGGR.Q R.LLGEFELTGIPPMPR.G + Oxidation (M)
265	gi|238593465	hypothetical protein MPER_07102 [Moniliophthora perniciosa FA553]/None.	8,983	9.70	2	67	29	n	K.IGQSPFVLVVESFNQK.T R.FGTWLIER.Q
266	gi|302692408	hypothetical protein SCHCODRAFT_81271 [Schizophyllum commune H4-8]/hydrogen ion transporting ATP synthase activity, rotational mechanism	68,105	5.48	5	164	7	y	R.VGHDELVGEVIR.I R.GINTDALDR.S R.ALGTITHIAEK.G R.TTLVANTSNMPVAAR.E + Oxidation (M)
267	gi|71005380	unfolded protein binding/hypothetical protein UM01209.1 [Ustilago maydis 521]	72,321	5.63	4	201	3	y	K.ESGLDLSKDR.M K.MVADAEQYAEADK.A + Oxidation (M) K.MVADAEQYAEADKAR.K + Oxidation (M) K.MVADAEQYAEADKAR.K + Oxidation (M)
268	gi|299753594	Heat shock cognate 70 / ATP binding	70,717	5.09	16	748	20	n	R.VEIIANDQGNR.T R.TTPSYVSFSESER.L R.TTPSYVSFSESER.L K.DAGTISGLNVLR.I R.IINEPTAAAIAYGLDK.Q K.ATAGDTHLGGEDFDNR.L K.ATAGDTHLGGEDFDNR.L R.STLDPVEK.V K.IDKANVHEIVLVGGSTR.I K.IDKANVHEIVLVGGSTR.I K.ANVHEIVLVGGSTR.I K.LVSDFFNGKEPNK.S R.NTTVPTKK.S K.FELSGIPPAPR.G K.FELSGIPPAPR.G R.ITITNDKGR.L
270	gi|148271329	molecular chaperone DnaK /unfolded protein binding	67,112	4.65	2	147	4	n	R.TTPSVVAFTK.D R.IINEPTAAALAYGLDR.G
278	gi|390598102	heat shock cognate 70 [Punctularia strigosozonata HHB-11173 SS5]	70,364	5.13	6	229	12	n	K.DAGTISGLNVLR.I R.IINEPTAAAIAYGLDKK.V K.ATAGDTHLGGEDFDNR.L R.LVNHFVQEFK.R K.IDKANVHEIVLVGGSTR.I R.ITITNDKGR.L
283	gi|136429	RecName: Full=Trypsin; Flags: Precursor	25,078	7	2	126	12	n	R.LGEHNIDVLEGNEQFINAAK.I K.LSSPATLNSR.V
284	gi|299738966	aconitase/aconitate hydratase activity	84,985	6.23	3	130	3	y	R.IEDNLAIVR.E K.GGTGAIVEYR.G K.AGSALNLMAAK.A + Oxidation (M)
287	gi|116196472	CHGG_04834 [Chaetomium globosum CBS 148.51]/ATP binding	84,800	5.07	2	154	3	n	R.ATPSLVGFGPK.S R.LINDTTAAALGYGITK.L
297	gi|170093996	predicted protein [Laccaria bicolor S238N-H82]	16,753	6.84	3	76	13	n	R.TYIMVKPDGVQR.G R.GDYCLAVGR.N
301	gi|238584385	hypothetical protein MPER_10155 [Moniliophthora perniciosa FA553]/heme binding	14,254	4.81	5	146	26	n	K.FIDEHPGGDEVILAEAGAR.D K.FIDEHPGGDEVILAEAGAR.D R.DATEAFEDVGHSDEAR.A R.DATEAFEDVGHSDEAR.A R.DATEAFEDVGHSDEAR.A
304	gi|169848944	valosin-containing protein [Coprinopsis cinerea okayama7#130] / nucleoside-triphosphatase activity	90,192	4.91	5	200	6	y	K.SIGIKPPR.G R.GILMFGPPGTGK.T + Oxidation (M) R.VVSQLLTLMDGLK.A + Oxidation (M) R.FALGTSNPSALR.E K.GVLFYGPPGTGK.T
305	gi|238606531	Putative uncharacterized protein/None	18,936	4.99	8	285	31	n	K.AALSEGEYSK.T K.AALSEGEYSK.T K.AALSEGEYSKTTSEGLQR.K R.KVQLLEEELDAAEK.N R.KVQLLEEELDAAEK.N K.NLKDTVEK.L R.QVDVKAEHFER.Q K.AEHFER.Q
306	gi|238583741	hypothetical protein MPER_10402 [Moniliophthora perniciosa FA553] structural constituent of ribosome	16,205	5.26	4	205	33	n	K.LSVEDALQQVLK.N K.LIEALCAEHK.I K.VVGCSCVVVK.D K.DYGVESEGLNVLLDYFK.N
310	gi|238565140	hypothetical protein MPER_16210 [Moniliophthora perniciosa FA553] transferase activity, transferring acyl groups other than amino-acyl groups	16,427	9.87	?	113	45	y	M.GITSENVASK.Y R.AKQDTFAALSFQK.A R.AKQDTFAALSFQK.A K.QDTFAALSFQK.A R.FAPEILPIK.A K.LKPAFTK.D K.DGSTHAGNASQVSDGAAAVLLAR.R K.DGSTHAGNASQVSDGAAAVLLAR.R K.KLGLPIVGK.F
311	gi|58258893	Acetyl-CoA C-acyltransferase, putative / transferase activity, transferring acyl groups other than amino-acyl groups	43,760	7.01	1	60	5	n	K.DGSTHAGNASQVSDGAAAVILAR.R
312	gi|169864529	Succinate dehydrogenase/oxidoreductase activity	31,286	8.49	2	77	7	y	R.LQNEMSMYR.C + 2 Oxidation (M) K.GLNPAAAIAK.I
314	gi|238588195	electron carrier activity	29,113	8.46	3	65	11	y	R.VNAQQTGVDLNVK.H K.AVTIGPPK.S R.YASLPNIMK.A + Oxidation (M)
320	gi|395334576	succinate-CoA ligase [Dichomitus squalens LYAD-421 SS1]	34,700	9.36	2	134	7	n	R.ANPKPVVGFIAGR.T K.GAASDKVAALEK.A
324	gi|336364162	oxidoreductase activity	38,339	5.62	4	168	12	y	R.GGTLMIYGVYENK.A + Oxidation (M) K.ALVHWPPSK.I K.IIGSFSQTYCFPR.A R.AVAYLDSGK.I
325	gi|238588592	Aspartate aminotransferase/pyridoxal phosphate binding	21,992	7.31	9	414	30	y	R.YFVAQGHQVALAQSFAK.N R.YFVAQGHQVALAQSFAK.N K.NMGLYGER.V + Oxidation (M) R.VGAFSLTTSDPDEK.A R.VGAFSLTTSDPDEKAR.V R.VGAFSLTTSDPDEKAR.V K.TPGEWSHIK.S K.AHIYMTADGR.I K.AHIYMTADGR.I + Oxidation (M)
326	gi|238588592	Aspartate aminotransferase/pyridoxal phosphate binding	21,992	7.31	3	95	12	n	R.VGAFSLTTSDPDEK.A R.VGAFSLTTSDPDEKAR.V K.TPGEWSHIK.S
337	gi|238568934	protein disulfide oxidoreductase activity	17,653	4.64	6	285	44	y	K.QFEEVVFDDSK.D R.LKPTWDQLGER.Y K.MEATENDLPSSVPFK.I + Oxidation (M) K.ITGFPTIK.F R.EFIDYEGDR.T K.EEEAQAPLSGAAQGEK.A
341	gi|302695081	Pyruvate kinase/pyruvate kinase activity	58,231	6.00	2	99	3	n	R.KTSIIATIGPK.T R.VPIITVTR.S
346	gi|170097613	Predicted protein/ATP binding	73,590	5.17	14	662	15	y	K.VTHAVVTVPAYFNDAQR.Q K.VTHAVVTVPAYFNDAQR.Q K.DAGTIAGLQVLR.I R.IINEPTAAAIAYGLNK.K R.IINEPTAAAIAYGLNKK.G R.IINEPTAAAIAYGLNKK.G R.KTMKPVEQVLK.D + Oxidation (M) K.TMKPVEQVLK.D + Oxidation (M) K.EYFGGKEPSK.G R.NTVIPTR.K K.SESITITNEK.G R.LSQEEIDR.M K.LAEVQGVVNPITTK.L K.LAEVQGVVNPITTK.L
351	gi|392597904	enolase [Coniophora puteana RWD-64-598 SS2]	47,350	6.12	4	188	9	n	R.AAVPSGASTGVHEAVELR.D K.IGTETYHTLK.K K.IGTETYHTLKK.V K.IALDVASSEFYK.E
353	gi|170097613	ATP binding	73,590	5.17	3	146	4	n	R.IINEPTAAAIAYGLNK.K K.LAEVQGVVNPITTK.L
359	gi|390598392	nucleoside diphosphate kinase [Punctularia strigosozonata HHB-11173 SS5]	16,822	6.97	3	92	25	y	R.TYIMVKPDGVQR.G R.TYIMVKPDGVQR.G + Oxidation (M) K.GKPFFPGLIK.Y K.GKPFFPGLIK.Y R.SMLGATNPLASAPGTIR.G R.SMLGATNPLASAPGTIR.G + Oxidation (M)
362	gi|18654466	glyceraldehyde-3-phosphate dehydrogenase [Pleurodeles waltl]	18,169	5.93	1	84	7	n	-.ASCTTNCLAPLAK.V
687	gi|238576941	oxidoreductase activity	26,384	9.23	4	193	19	y	R.ILEVLDKGK.A K.AAAVTSIVETR.D K.TFASQAALYR.L R.FAGVVFPGETLVTEMWK.E + Oxidation (M)
688	gi|559005	Ascorbate peroxidase/heme binding	27,656	5.43	1	63	4	n	R.LPDATKGSDHLR.D
695	gi|237824249	Peptidyl-prolyl cis-trans isomerase/protein folding	17,721	8.99	9	402	45	n	R.IVFKLYDEAVPK.T K.LYDEAVPK.T R.ELATGQHGFGYK.D R.ELATGQHGFGYKDSIFHR.V R.ELATGQHGFGYKDSIFHR.V R.VIPQFMLQGGDFTR.H K.SIYGEKFADENFQVK.H K.FADENFQVK.H K.HVVFGEVIEGLDIVR.K
698	gi|238588282	aldehyde-lyase activity	9,966	5.37	6	257	37	n	K.DYLQSQVGNPEGPDKPNK.K K.DYLQSQVGNPEGPDKPNKK.Y K.DYLQSQVGNPEGPDKPNKK.Y R.VKEACEDLGNVNHL.- R.VKEACEDLGNVNHL.- K.EACEDLGNVNHL.-
700	gi|238584608	Putative uncharacterized protein/unfolded protein binding,ATP binding	29,158	4.54	8	396	18	n	R.EIISNASDALDK.I R.EIISNASDALDKIR.Y R.EIISNASDALDKIR.Y R.YASLTDPSVLDSEKELCIR.I R.YASLTDPSVLDSEKELCIR.I R.LFLKEDQTEYLEEK.K R.LFLKEDQTEYLEEK.K K.EDQTEYLEEK.K
707	gi|238597884	hypothetical protein MPER_05655 [Moniliophthora perniciosa FA553]	29,725	5.34	7	76	33	n	K.VVNLVQGENFSPSFIK.L K.LNPNATLPTLEADGK.A K.DVITYLVENASRPVKR.G K.FFASTEATPFK.A R.IVLTLGAQTSEEAAQAVER.S R.SYGKPLPEK.V R.SYGKPLPEKVAAYWR.A
710	gi|170094152	Proteasome subunit alpha type/ threonine-type endopeptidase activity	29,740	8.35	3	118	14	n	R.LTVEDPVTVEYITR.H R.LYQTEPSGIYSAWK.A K.SLLEVVQTGAK.N
714	gi|7549229	heat shock protein 90 [Candida tropicalis]/ ATP binding, unfolded protein binding	78,939	4.82	2	97	3	n	R.ELISNASDALDK.I K.ADLVNNLGTIAK.S
718	gi|73745439	Heat shock protein 90/ ATP binding, unfolded protein binding	14,204	7.98	2	90	19	n	K.GIVDSEDLPLNISR.E K.LGIHEDAQNR.S
719	gi|238593443	hypothetical protein MPER_07111 [Moniliophthora perniciosa FA553]	18,178	9.50	6	217	36	n	R.DDLFNTNASIVR.D R.DLASAIGNVSPK.A K.AHILVISNPVNSTVPIVAK.T K.AHILVISNPVNSTVPIVAK.T R.VFGVTTLDVVR.A R.IQYGGDEVVK.A
725	gi|136429	RecName: Full=Trypsin; Flags: Precursor	25,078	7	3	136	12	n	R.LGEHNIDVLEGNEQFINAAK.I R.LGEHNIDVLEGNEQFINAAK.I K.LSSPATLNSR.V
727	gi|238570289	Putative uncharacterized protein/None	9,911	9.53	1	64	13	n	K.LTENSTVVEVAK.K
728	gi|238588592	hypothetical protein MPER_08751 [Moniliophthora perniciosa FA553] >gb|EEB92701	21,992	7.31	4	153	24	y	R.YFVAQGHQVALAQSFAK.N K.NMGLYGER.V + Oxidation (M) R.VGAFSLTTSDPDEK.A K.AHIYMTADGR.I + Oxidation (M)
732	gi|7199	Actin-3/structural constituent of cytoskeleton	42,117	5.25	3	80	10	n	K.AGFAGDDAPR.A R.AVFPSIVGRPR.Y R.VAPEEHPVLLTEAPLNPK.R
735	gi|70780048	glyceraldehyde-3-phosphate dehydrogenase [Moniliophthora perniciosa]	37,133	7.07	3	79	6	n	R.FDGTVETK.D R.FDGTVETKDGK.L K.ACSYDDIKVAIK.E
739	gi|554913452	phosphatidylethanolamine-binding protein [Moniliophthora roreri MCA 2997]	24,647	5.90	1	91	6	n	R.TTPLPSNAEVLAALR.E
742	gi|50424825	DEHA2F14740p /nucleoside-triphosphatase activity	46,556	5.43	2	91	5	y	R.VSLDMTTLTIMR.I + 2 Oxidation (M) K.GVLLYGPPGTGK.T
747	gi|238605505	Putative uncharacterized protein/None	17,558	8.61	2	104	15	y	K.LKQEVTGPAK.K R.VMNTEGGFSAFTK.Q + Oxidation (M)
751	gi|302690980	heat-shock protein 90 [Schizophyllum commune H4-8]	80,266	4.95	3	139	5	n	K.RAPFDLFESK.K K.GIVDSEDLPLNISR.E K.SIYYLTGESLAAVR.D
759	gi|170087204	predicted protein [Laccaria bicolor S238N-H82]	71,300	5.12	8	80	12	n	R.LVNHFVQEFK.R K.ANVHEIVLVGGSTR.I K.LVSDFFNGKEPNK.S R.NTTVPTKK.S K.FELSGIPPAPR.G R.ITITNDKGR.L R.LSKEEIER.M K.YKAEDEAAAAR.I
769	gi|1703157	RecName: Full=Actin/ATP binding	41,938	5.38	3	85	13	n	R.AVFPSIVGRPR.H K.DSYVGDEAQSKR.G R.GYPFTTTAER.E K.SYELPDGQVITIGNER.F
772	gi|170097792	UTP-glucose-1-phosphate uridylyltransferase/UTP:glucose-1-phosphate uridylyltransferase activity	56,858	8.49	3	122	5	y	K.NAHGINVPR.K R.MFETTPVIK.L + Oxidation (M) R.GTVIVVANEGQR.I
773	gi|238575793	Putative uncharacterized protein/None	38,029	6.08	12	600	36	y	R.LGNLTQMQLHALEK.L + Oxidation (M) K.EIQEEGAFVEER.M K.EIQEEGAFVEERMDDATLLR.F + Oxidation (M) R.MDDATLLR.F + Oxidation (M) R.KQFGVDDIVK.N K.EGRPIYIER.L K.ALYNITSQER.Q R.LVYEYEK.F K.IAILGSNYKDELLK.Q K.QIPIESLPK.D R.EKEQQQLDAK.K K.KAEGGGVAQNGDAATAAA.-
774	gi|170084385	Predicted protein /None.	57,773	5.77	3	153	8	n	R.VDPNNPPWPAYR.G K.SLQSTGGDHLAATEK.N K.YAVVLLSEGRPGEK.V
776	gi|169861658	Alpha1 tubulin/structural molecule activity	49,695	5.13	4	197	10	y	K.YAVVLLSEGRPGEK.V K.YMACALLYR.G + Oxidation (M) K.DVNAAVAIIK.T K.LGICNEPPAHVPGGDLAK.V
780	gi|82561913	ATP synthase F0 subunit 9 [Metarhizium anisopliae]	1,658	8.53	1	30	94	n	M.LQSSKIIGAGLATVGL.-
781	gi|136429	RecName: Full=Trypsin; Flags: Precursor	25,078	7	2	152	12	n	R.LGEHNIDVLEGNEQFINAAK.I K.LSSPATLNSR.V
782	gi|238608426	hypothetical protein MPER_02384 [Moniliophthora perniciosa FA553]	26,620	9.61	2	153	10	n	K.YAANTGAQAIAGR.F R.FTPGSLTNYITR.S
786	gi|238594848	hypothetical protein MPER_06644 [Moniliophthora perniciosa FA553]	30,095	6.85	1	87	5	n	R.DKVDDIVLVGGSTR.I
788	gi|170094730	Predicted protein/ATP binding	67,109	5.49	3	90	6	n	R.TTPSYVAFASEER.L K.AVVTVPAYFNDSQR.L R.KASISITNSVGR.L
789	gi|390598102	heat shock cognate 70 [Punctularia strigosozonata HHB-11173 SS5]	70,364	5.13	8	315	14	n	K.DAGTISGLNVLR.I R.IINEPTAAAIAYGLDK.K R.IINEPTAAAIAYGLDKK.V					R.IINEPTAAAIAYGLDKK.V			K.ATAGDTHLGGEDFDNR.L R.LVNHFVQEFK.R K.IDKANVHEIVLVGGSTR.I K.LVSDFFNGKEPNK.S R.LSKEEIER.M
792	gi|170097613	predicted protein [Laccaria bicolor S238N-H82]	73,590	5.17	5	214	8	n	K.VTHAVVTVPAYFNDAQR.Q K.DAGTIAGLQVLR.I K.EYFGGKEPSK.G K.SESITITNEK.G R.LSQEEIDR.M
793	gi|136429	RecName: Full=Trypsin; Flags: Precursor	25,078	7	2	97	12	n	R.LGEHNIDVLEGNEQFINAAK.I K.LSSPATLNSR.V
811	gi|302690980	heat-shock protein 90 [Schizophyllum commune H4-8]	80,266	4.95	4	165	6	n	K.RAPFDLFESK.K K.GIVDSEDLPLNISR.E K.LGIHEDAQNR.S K.SIYYLTGESLAAVR.D
828	gi|238585247	ATP synthase subunit alpha /proton-transporting ATPase activity, rotational mechanism	93,935	9.33	6	300	19	n	R.IAGTSVGGNVEETGR.V R.VVDALGDPIDGKGPIEAAER.R R.VVDALGDPIDGKGPIEAAER.R K.TAVAIDTILNQR.R K.HALIIYDDLSK.Q R.EAYPGDVFYLHSR.L
829	gi|58758727	translation elongation factor EF1-alpha [Grifola frondosa]	90,499	8.55	10	435	21	y	K.STTTGHLIYK.C R.TIEKFEK.E K.FMVTVIDAPGHR.D + Oxidation (M) R.QLIVAVNK.M R.LPLQDVYK.I K.IGGIGTVPVGR.V K.IGGIGTVPVGR.V K.AGMIVTFAPTNVTTEVK.S + Oxidation (M) K.AGMIVTFAPTNVTTEVK.S + Oxidation (M) R.GNVASDSKNDPAK.E
In sequence, mw corresponds to a molecular mass values, the isoelectric point pI estimated; number of peptides by MS / MS; Score of sequence, sequence coverage; presence of post-translational modifications and peptide sequence. All values were calculated by Mascot at http:. //www.matrixscience

## Sheet: Blastp
spot	Entrada	Accession	Description	max score	Total score	Query coverage	E value	Max ident
34	gi|238585898	AEL79204.1	putative 60S ribosomal protein L17 [Rhodnius prolixus]	171	171	0.53	8e-51	0.53
44_2	gi|238616305	ZP_09075413.1	mannan endo-1,4-beta-mannosidase [Paenibacillus elgii B69]	51.6	94.7	0.88	5e-07	0.24
58	gi|238604003	YP_004546083.1	peroxiredoxin [Desulfotomaculum ruminis DSM 2154] >gb|AEG60797.1| Peroxiredoxin [Desulfotomaculum ruminis DSM 2154]	172	172	0.98	1e-51	0.37
72	gi|238610635	XP_001877091.1	40S ribosomal protein S1 [Laccaria bicolor S238N-H82] >gb|EDR12827.1| predicted protein [Laccaria bicolor S238N-H82]	229	229	1	1e-72	0.92
76	gi|238568761	NP_393506.1	alcohol dehydrogenase [Thermoplasma acidophilum DSM 1728] >emb|CAC11176.1| alcohol dehydrogenase related protein [Thermoplasma acidophilum]	219	219	0.99	6e-68	0.28
77	gi|170091548	XP_001876996.1	14-3-3 protein [Laccaria bicolor S238N-H82] >gb|EDR12732.1| 14-3-3 protein [Laccaria bicolor S238N-H82]	462	462	1	1e-162	1
88	gi|238577244	YP_076669.1	glycine-rich RNA-binding protein [Symbiobacterium thermophilum IAM 14863] >dbj|BAD41825.1| glycine-rich RNA-binding protein [Symbiobacterium thermophilum IAM 14863]	88.2	88.2	0.57	2e-20	0.22
89	gi|238591230	ZP_12481604.1	F0F1 ATP synthase subunit gamma [Escherichia coli O104:H4 str. 01-09591] >gb|EGR60884.1| F0F1 ATP synthase subunit gamma [Escherichia coli O104:H4 str. 01-09591]	154	154	1	5e-44	0.21
93	gi|238601242	Q42972.3	RecName: Full=Malate dehydrogenase, glyoxysomal; Flags: Precursor >dbj|BAA12870.1| glyoxysomal malate dehydrogenase [Oryza sativa Japonica Group] >gb|ABA99938.2| Malate dehydrogenase, glyoxysomal precursor, putative, expressed [Oryza sativa Japonica Group] >dbj|BAG89751.1| unnamed protein product [Oryza sativa Japonica Group] >dbj|BAG88115.1| unnamed protein product [Oryza sativa Japonica Group] …	270	270	0.75	2e-86	0.54
94	gi|170087348	EKM82585.1	ATP2 beta subunit of the F1 sector of mitochondrial F1F0 ATP synthase [Agaricus bisporus var. burnettii JB137-S8] >gb|EKV49982.1| ATP2 beta subunit of the F1 sector of mitochondrial F1F0 ATP synthase [Agaricus bisporus var. bisporus H97]	827	827	1	0	0.91
95	gi|238576941	XP_001836310.2	hydroxysteroid dehydrogenase [Coprinopsis cinerea okayama7#130] >gb|EAU85494.2| hydroxysteroid dehydrogenase [Coprinopsis cinerea okayama7#130]	220	220	0.97	4e-67	0.77
107	gi|238608426	YP_004463912.1	30S ribosomal protein S2P [Mahella australiensis 50-1 BON] >gb|AEE97090.1| SSU ribosomal protein S2P [Mahella australiensis 50-1 BON]	318	318	0.73	4e-106	0.26
112	gi|238593443	XP_003397228.1	PREDICTED: malate dehydrogenase, mitochondrial-like [Bombus terrestris]	281	281	1	1e-91	0.62
115	gi|170117359	EIM80886.1	Aldo/keto reductase [Stereum hirsutum FP-91666 SS1]	380	380	1	2e-128	0.69
119	gi|357611860	EHJ67685.1	reverse transcriptase [Danaus plexippus]	2789	2789	1	0	1
127	gi|238578412	NP_997956.1	adenosine kinase [Danio rerio] >gb|AAH63961.1| Adenosine kinase a [Danio rerio] >emb|CAX13122.1| adenosine kinase a [Danio rerio] >emb|CAX13481.1| adenosine kinase a [Danio rerio]	297	297	0.98	3e-95	0.42
135	gi|238578673	YP_004271883.1	2-alkenal reductase [Planctomyces brasiliensis DSM 5305] >gb|ADY618	297	297	0.98	2e-95	0.29
137	gi|238578673	YP_004271883.1	2-alkenal reductase [Planctomyces brasiliensis DSM 5305] >gb|ADY618	297	297	0.98	2e-95	0.29
141	gi|302686514	EIW75237.1	AAA ATPase [Coniophora puteana RWD-64-598 SS2]	977	977	1	0	0.91
169	gi|169844380	ZP_09354026.1	6-phosphogluconate dehydrogenase, decarboxylating 2 [Bacillus smithii 7_3_47FAA] >gb|EHL73831.1| 6-phosphogluconate dehydrogenase, decarboxylating 2 [Bacillus smithii 7_3_47FAA]	910	910	0.97	0	0.54
170	gi|302677927	YP_003759723.1	adenosylhomocysteinase [Nitrosococcus watsonii C-113] >gb|ADJ27402.1| adenosylhomocysteinase [Nitrosococcus watsonii C-113]	900	900	0.99	0	0.67
171	gi|238577896	NP_228498.1	bifunctional phosphoglycerate kinase/triosephosphate isomerase [Thermotoga maritima MSB8] >ref|ZP_12683237.1| triosephosphate isomerase [Thermotoga maritima MSB8] >sp|P36204.4|PGKT_THEMA RecName: Full=Bifunctional PGK/TIM; Includes: RecName: Full=Phosphoglycerate kinase; Includes: RecName: Full=Triosephosphate isomerase; Short=TIM; AltName: Full=Triose-phosphate isomerase >gb|AAD35771.1|AE001741_…	707	707	0.99	0	0.5
182	gi|339469809	EGY17792.1	cell division control protein [Verticillium dahliae VdLs.17]	471	471	0.97	3e-162	0.89
197	gi|393245698	EJD53208.1	ATP synthase F1, beta subunit [Auricularia delicata TFB-10046 SS5]	868	868	1	0	1
204	gi|393245698	EJD53208.1	ATP synthase F1, beta subunit [Auricularia delicata TFB-10046 SS5]	868	868	1	0	1
207	gi|238585247	EKM81651.1	ATP1 alpha subunit of the F1 sector of mitochondrial F1F0 ATP synthas	582	582	1	0	0.93
210	gi|238580564	XP_002374733.1	meiotic sister chromatid recombination protein Ish1/Msc1, putative [Aspergillus flavus NRRL3357] >ref|XP_001819760.2| stress response protein (Ish1) [Aspergillus oryzae RIB40] >gb|EED55951.1| meiotic sister chromatid recombination protein Ish1/Msc1, putative [Aspergillus flavus NRRL3357] >gb|EIT76705.1| hypothetical protein Ao3042_07126 [Aspergillus oryzae 3.042]	106	468	0.88	1e-23	0.28
213	gi|238585247	EKM81651.1	ATP1 alpha subunit of the F1 sector of mitochondrial F1F0 ATP synthase [Agaricus bisporus var. burnettii JB137-S8]	582	582	1	0	0.93
215	gi|238601659	BAE45263.1	cytosolic nonspecific dipeptidase [Oreochromis niloticus]	375	375	1	6e-124	0.51
217	gi|170099379	XP_001880908.1	acyl-CoA-dehydrogenase, peroxisomal [Laccaria bicolor S238N-H82] >gb|EDR08683.1| acyl-CoA-dehydrogenase, peroxisomal [Laccaria bicolor S238N-H82]	603	603	1	0	1
223	gi|238603349	EJU02885.1	DUF89-domain-containing protein [Dacryopinax sp. DJM-731 SS1]	218	218	1	4e-65	0.7
224	gi|169861658	XP_001837463.1	alpha-tubulin [Coprinopsis cinerea okayama7#130] >dbj|BAC77592.1| alpha1 tubulin [Coprinopsis cinerea] >gb|EAU84379.1| alpha-tubulin [Coprinopsis cinerea okayama7#130]	716	716	1	0	1
231	gi|238585247	EKM81651.1	ATP1 alpha subunit of the F1 sector of mitochondrial F1F0 ATP synthase [Agaricus bisporus var. burnettii JB137-S8]	582	582	1	0	0.93
233	gi|238585247	EKM81651.1	ATP1 alpha subunit of the F1 sector of mitochondrial F1F0 ATP synthase [Agaricus bisporus var. burnettii JB137-S8]	582	582	1	0	0.93
236	gi|238600895	EJD49584.1	26S proteasome subunit P45 [Auricularia delicata TFB-10046 SS5]	179	179	0.62	3e-51	0.76
240	gi|238608124		nenhuma anotada
242	gi|229485425	YP_003935507.1	bifunctional n-acetyl glucosamine-1-phosphate uridyltransferase/glucos	27.8	27.8	0.87	32	1
250	gi|390594669	YP_004628402.1	60 kDa chaperonin [Thermodesulfobacterium sp. OPB45] >gb|AEH23474.1| 60 kDa chaperonin [Thermodesulfobacterium sp. OPB45]	860	860	0.94	0	0.54
252	gi|302681769	EJF57621.1	Flavocytochrome c [Dichomitus squalens LYAD-421 SS1]	669	669	1	0	0.78
253	gi|302681769	EJF57621.1	Flavocytochrome c [Dichomitus squalens LYAD-421 SS1]	669	669	1	0	0.78
262	gi|170094730	YP_003497318.1	molecular chaperone DnaK [Deferribacter desulfuricans SSM1] >dbj|BAI81562.1| molecular chaperone DnaK [Deferribacter desulfuricans SSM1]	936	936	0.98	0	0.46
265	gi|238593465	XP_001836588.2	transketolase [Coprinopsis cinerea okayama7#130] >gb|EAU85159.2| transketolase [Coprinopsis cinerea okayama7#130]	144	144	0.91	6e-39	0.85
266	gi|302692408	XP_001833493.1	endodeoxyribonuclease [Coprinopsis cinerea okayama7#130] >gb|EAU88427.1| endodeoxyribonuclease [Coprinopsis cinerea okayama7#130]	885	885	1	0	0.91
297	gi|170093996	YP_003239986.1	nucleoside-diphosphate kinase [Ammonifex degensii KC4] >gb|ACX53136.1| Nucleoside-diphosphate kinase [Ammonifex degensii KC4]	288	288	0.98	2e-97	0.58
301	gi|238584385	BAK78976.1	cytochrome b5 [Phanerochaete chrysosporium]	159	159	1	1e-47	0.64
305	gi|238606531	EFW96902.1	putative DnaJ-like heat-shock protein [Ogataea parapolymorpha DL-1]	78.2	116	0.98	6e-14	0.36
306	gi|238583741	XP_001876873.1	40S ribosomal protein S12 [Laccaria bicolor S238N-H82] >gb|EDR12609.1| predicted protein [Laccaria bicolor S238N-H82]	163	163	1	1e-48	0.95
310	gi|238565140	YP_001496780.1	acetyl-CoA acetyltransferase [Rickettsia bellii OSU 85-389] >gb|ABV79743.1| acetyl-CoA acetyltransferase [Rickettsia bellii OSU 85-389]	269	269	1	1e-86	0.42
707	gi|238597884	ABD43203.1	glutathione transferase epsilon 1 [Anopheles dirus]	62	62	0.29	1e-08	0.43
719	gi|238593443	XP_003397228.1	PREDICTED: malate dehydrogenase, mitochondrial-like [Bombus terrestris]	281	281	1	1e-91	0.62
727	gi|238570289	YP_004258016.1	2,5-didehydrogluconate reductase [Bacteroides salanitronis DSM 18170] >gb|ADY35543.1| 2,5-didehydrogluconate reductase [Bacteroides salanitronis DSM 18170]	99.4	99.4	0.92	2e-23	0.27
728	gi|238588592	XP_001873821.1	glutamic oxaloacetic transaminase AAT1 [Laccaria bicolor S238N-H82] >gb|EDR15613.1| glutamic oxaloacetic transaminase AAT1 [Laccaria bicolor S238N-H82]
747	gi|238605505	EKG11070.1	Phosphatidylserine decarboxylase-related protein [Macrophomina phaseolina MS6]	160	160	0.96	5e-44	0.27
759	gi|170087204	CCA67787.1	heat shock protein 70 [Stereum hirsutum FP-91666 SS1]	1186	1186	0.93	0	0.95
773	gi|238575793	XP_001841214.1	SEC14 cytosolic factor [Coprinopsis cinerea okayama7#130] >gb|EAU80577.1| SEC14 cytosolic factor [Coprinopsis cinerea okayama7#130]	308	308	0.85	7e-100	0.71
774	gi|170084385	EIW86973.1	DUF89-domain-containing protein [Coniophora puteana RWD-64-598 SS2]	679	679	0.97	0	0.86
782	gi|238608426	XP_001877481.1	40S ribosomal protein S0 [Laccaria bicolor S238N-H82] >sp|B0D174.1|RSSA_LACBS RecName: Full=40S ribosomal protein S0 >gb|EDR11584.1| predicted protein [Laccaria bicolor S238N-H82]	368	368	0.78	1e-125	0.95
786	gi|238594848	EIN03603.1	heat shock protein 70 [Punctularia strigosozonata HHB-11173 SS5]	496	496	0.94	2e-170	0.92
788	gi|170094730	YP_003497318.1	molecular chaperone DnaK [Deferribacter desulfuricans SSM1] >dbj|BAI81562.1| molecular chaperone	936	936	0.98	0	0.46
792	gi|170097613	EIW76667.1	heat shock protein 70 [Coniophora puteana RWD-64-598 SS2]	942	942	0.97	0	0.86
pBlast uncharacterized protein
