# Supplementary material for: Protein profile and protein interaction network of Moniliophthora perniciosa basidiospores
Source: BMC Microbiol. 2016 Jun 24;16:120. doi: 10.1186/s12866-016-0753-0 (PMC4919874; doi:10.1186/s12866-016-0753-0)
Supplement: Additional file 6: Table S3. — Gene ontology for the biological processes of all proteins in the network using BiNGOA plugin, and the cluster analysis performed with the MCode plugin. (XLSX 145 kb) [file 12866_2016_753_MOESM6_ESM.xlsx]

## Sheet: Cluster 1
File created with bingo (c) on 13/11/2014 at 12:39:23
ontology: namespace
curator: bingo
Selected ontology file : bundle://168.0:1/data/GO_Biological_Process
Selected annotation file : C:\Users\Administrador\Documents\gene_association(Um).goa
Discarded evidence codes :
Overrepresentation
Selected statistical test : Hypergeometric test
Selected correction : Benjamini & Hochberg False Discovery Rate (FDR) correction
Selected significance level : 0.05
Testing option : Use whole annotation as reference set
The selected cluster :
UM05651.1	UM00685.1	UM01467.1	UM00591.1	UM04511.1	UM04635.1	UM04662.1	MRD1	UM04634.1	UM04330.1	UM01252.1	UM06388.1	UM01126.1	UM02330.1	UM04632.1	UM02898.1	UM01617.1	UM02073.1	UM04828.1	UM06055.1	UM05665.1	UM00404.1	UM01310.1	UM05682.1	UM00178.1	UM03495.1	UM05428.1	UM05683.1	UM02440.1	ERB1	UM00184.1	UM01500.1	UM00318.1	UM04021.1	UM00942.1	UM04829.1	UM05779.1	UM02662.1	UM02479.1	SPB1	UM04231.1	UM03578.1	UM03241.1	UM02353.1	UM05998.1	UM04158.1	UM00658.1	UM00240.1	UM03846.1	UM05875.1
No annotations were retrieved for the following entities:
UM05651.1	UM00293.1	UM01617.1	UM04809.1	UM05665.1	UM00404.1	UM01310.1	UM00178.1	UM03495.1	UM00184.1	UM03827.1	UM01153.1	UM04321.1	UM00942.1	UM02662.1	UM03578.1	UM00292.1	UM05018.1	UM00240.1	UM04158.1	UM00811.1	UM05112.1	UM03279.1	UM02262.1	UM01596.1	UM03062.1	UM04754.1	UM01673.1	BFR2	UM03321.1	UM00516.1	UM00964.1	UM02408.1	UM02339.1	UM00802.1	UM03939.1	UM01608.1	UM02079.1	UM02737.1	UM03421.1	UM00744.1	UM04789.1	UM01137.1	UM04291.1	UM00743.1	UM06448.1	UM04934.1	UM02343.1	UM04295.1
GO-ID	p-value	corr p-value	x	n	X	N	Description	Genes in test set
6412	3.5821e-99	1e-96	97	192	127	3222	translation	UM02772.1|UM00863.1|UM00591.1|UM04511.1|UM04635.1|UM06134.1|UM04662.1|UM04634.1|UM04330.1|RPS0|UM01324.1|UM01060.1|RPS1|UM06388.1|UM01126.1|UM04148.1|UM04632.1|UM02898.1|UM04828.1|UM05650.1|UM06055.1|UM02352.1|UM00686.1|UM03511.1|UM02440.1|UM00862.1|UM05189.1|UM03022.1|UM04077.1|UM01248.1|UM01500.1|UM05779.1|UM04829.1|UM02479.1|UM04231.1|UM04626.1|UM02353.1|UM04943.1|UM05998.1|UM00658.1|UM00867.1…
10467	1.2743e-75	1.0259e-73	116	553	127	3222	gene expression	UM00685.1|UM04511.1|UM00591.1|UM01467.1|UM04635.1|MRD1|UM04662.1|UM04634.1|UM01252.1|UM04330.1|UM01126.1|UM06388.1|UM04632.1|UM02898.1|UM04828.1|UM06055.1|UM05682.1|UM02440.1|ERB1|UM01500.1|UM04829.1|UM05779.1|UM02479.1|SPB1|UM04231.1|UM03241.1|UM02353.1|UM05998.1|UM00658.1|UM05875.1|UM03846.1|UM02705.1|UM02518.1|UM05008.1|UM00659.1|UM05387.1|UM06220.1|UM06307.1|UM03322.1|UM05722.1|UM03533.1|UM05…
34645	2.4129e-54	1.2949e-52	98	485	127	3222	cellular macromolecule biosynthetic process	UM02772.1|UM00863.1|UM00591.1|UM04511.1|UM04635.1|UM06134.1|UM04662.1|UM04634.1|UM04330.1|RPS0|UM01324.1|UM01060.1|RPS1|UM06388.1|UM01126.1|UM04148.1|UM04632.1|UM02898.1|UM04828.1|UM05650.1|UM06055.1|UM02352.1|UM00686.1|UM03511.1|UM02440.1|UM00862.1|UM05189.1|UM03022.1|UM04077.1|UM01248.1|UM01500.1|UM05779.1|UM04829.1|UM02479.1|UM04231.1|UM04626.1|UM02353.1|UM04943.1|UM05998.1|UM00658.1|UM00867.1…
9059	1.3247e-53	5.332e-52	98	493	127	3222	macromolecule biosynthetic process	UM02772.1|UM00863.1|UM00591.1|UM04511.1|UM04635.1|UM06134.1|UM04662.1|UM04634.1|UM04330.1|RPS0|UM01324.1|UM01060.1|RPS1|UM06388.1|UM01126.1|UM04148.1|UM04632.1|UM02898.1|UM04828.1|UM05650.1|UM06055.1|UM02352.1|UM00686.1|UM03511.1|UM02440.1|UM00862.1|UM05189.1|UM03022.1|UM04077.1|UM01248.1|UM01500.1|UM05779.1|UM04829.1|UM02479.1|UM04231.1|UM04626.1|UM02353.1|UM04943.1|UM05998.1|UM00658.1|UM00867.1…
44267	3.2901e-51	1.0594e-49	98	520	127	3222	cellular protein metabolic process	UM02772.1|UM00863.1|UM00591.1|UM04511.1|UM04635.1|UM06134.1|UM04662.1|UM04634.1|UM04330.1|RPS0|UM01324.1|UM01060.1|RPS1|UM06388.1|UM01126.1|UM04148.1|UM04632.1|UM02898.1|UM02073.1|UM04828.1|UM05650.1|UM06055.1|UM02352.1|UM00686.1|UM03511.1|UM02440.1|UM00862.1|UM05189.1|UM03022.1|UM04077.1|UM01248.1|UM01500.1|UM05779.1|UM04829.1|UM02479.1|UM04231.1|UM04626.1|UM02353.1|UM04943.1|UM05998.1|UM00658.1…
19538	3.474e-45	9.322e-44	98	596	127	3222	protein metabolic process	UM02772.1|UM00863.1|UM00591.1|UM04511.1|UM04635.1|UM06134.1|UM04662.1|UM04634.1|UM04330.1|RPS0|UM01324.1|UM01060.1|RPS1|UM06388.1|UM01126.1|UM04148.1|UM04632.1|UM02898.1|UM02073.1|UM04828.1|UM05650.1|UM06055.1|UM02352.1|UM00686.1|UM03511.1|UM02440.1|UM00862.1|UM05189.1|UM03022.1|UM04077.1|UM01248.1|UM01500.1|UM05779.1|UM04829.1|UM02479.1|UM04231.1|UM04626.1|UM02353.1|UM04943.1|UM05998.1|UM00658.1…
44260	2.1072e-43	4.8466e-42	117	1040	127	3222	cellular macromolecule metabolic process	UM00685.1|UM04511.1|UM00591.1|UM01467.1|UM04635.1|MRD1|UM04662.1|UM04634.1|UM01252.1|UM04330.1|UM01126.1|UM06388.1|UM04632.1|UM02898.1|UM02073.1|UM04828.1|UM06055.1|UM05682.1|UM02440.1|ERB1|UM01500.1|UM04829.1|UM05779.1|UM02479.1|SPB1|UM04231.1|UM03241.1|UM02353.1|UM05998.1|UM00658.1|UM05875.1|UM03846.1|UM02705.1|UM02518.1|UM05008.1|UM00659.1|UM05387.1|UM06220.1|UM06307.1|UM03322.1|UM05722.1|UM03…
43170	4.9433e-39	9.9483e-38	117	1132	127	3222	macromolecule metabolic process	UM00685.1|UM04511.1|UM00591.1|UM01467.1|UM04635.1|MRD1|UM04662.1|UM04634.1|UM01252.1|UM04330.1|UM01126.1|UM06388.1|UM04632.1|UM02898.1|UM02073.1|UM04828.1|UM06055.1|UM05682.1|UM02440.1|ERB1|UM01500.1|UM04829.1|UM05779.1|UM02479.1|SPB1|UM04231.1|UM03241.1|UM02353.1|UM05998.1|UM00658.1|UM05875.1|UM03846.1|UM02705.1|UM02518.1|UM05008.1|UM00659.1|UM05387.1|UM06220.1|UM06307.1|UM03322.1|UM05722.1|UM03…
44249	9.2214e-36	1.6496e-34	98	743	127	3222	cellular biosynthetic process	UM02772.1|UM00863.1|UM00591.1|UM04511.1|UM04635.1|UM06134.1|UM04662.1|UM04634.1|UM04330.1|RPS0|UM01324.1|UM01060.1|RPS1|UM06388.1|UM01126.1|UM04148.1|UM04632.1|UM02898.1|UM04828.1|UM05650.1|UM06055.1|UM02352.1|UM00686.1|UM03511.1|UM02440.1|UM00862.1|UM05189.1|UM03022.1|UM04077.1|UM01248.1|UM01500.1|UM05779.1|UM04829.1|UM02479.1|UM04231.1|UM04626.1|UM02353.1|UM04943.1|UM05998.1|UM00658.1|UM00867.1…
9058	3.2891e-33	5.2955e-32	98	790	127	3222	biosynthetic process	UM02772.1|UM00863.1|UM00591.1|UM04511.1|UM04635.1|UM06134.1|UM04662.1|UM04634.1|UM04330.1|RPS0|UM01324.1|UM01060.1|RPS1|UM06388.1|UM01126.1|UM04148.1|UM04632.1|UM02898.1|UM04828.1|UM05650.1|UM06055.1|UM02352.1|UM00686.1|UM03511.1|UM02440.1|UM00862.1|UM05189.1|UM03022.1|UM04077.1|UM01248.1|UM01500.1|UM05779.1|UM04829.1|UM02479.1|UM04231.1|UM04626.1|UM02353.1|UM04943.1|UM05998.1|UM00658.1|UM00867.1…
44237	1.1116e-20	1.627e-19	117	1635	127	3222	cellular metabolic process	UM00685.1|UM04511.1|UM00591.1|UM01467.1|UM04635.1|MRD1|UM04662.1|UM04634.1|UM01252.1|UM04330.1|UM01126.1|UM06388.1|UM04632.1|UM02898.1|UM02073.1|UM04828.1|UM06055.1|UM05682.1|UM02440.1|ERB1|UM01500.1|UM04829.1|UM05779.1|UM02479.1|SPB1|UM04231.1|UM03241.1|UM02353.1|UM05998.1|UM00658.1|UM05875.1|UM03846.1|UM02705.1|UM02518.1|UM05008.1|UM00659.1|UM05387.1|UM06220.1|UM06307.1|UM03322.1|UM05722.1|UM03…
9987	3.7478e-20	5.0283e-19	127	2129	127	3222	cellular process	UM00685.1|UM04511.1|UM00591.1|UM01467.1|UM04635.1|MRD1|UM04662.1|UM04634.1|UM01252.1|UM04330.1|UM01126.1|UM06388.1|UM02330.1|UM04632.1|UM02898.1|UM02073.1|UM04828.1|UM06055.1|UM05682.1|UM05428.1|UM05683.1|UM02440.1|ERB1|UM00318.1|UM01500.1|UM04021.1|UM05779.1|UM04829.1|UM02479.1|SPB1|UM04231.1|UM03241.1|UM02353.1|UM05998.1|UM00658.1|UM05875.1|UM03846.1|UM02705.1|UM02518.1|UM05008.1|UM00659.1|UM05…
44238	1.7329e-19	2.1462e-18	117	1676	127	3222	primary metabolic process	UM00685.1|UM04511.1|UM00591.1|UM01467.1|UM04635.1|MRD1|UM04662.1|UM04634.1|UM01252.1|UM04330.1|UM01126.1|UM06388.1|UM04632.1|UM02898.1|UM02073.1|UM04828.1|UM06055.1|UM05682.1|UM02440.1|ERB1|UM01500.1|UM04829.1|UM05779.1|UM02479.1|SPB1|UM04231.1|UM03241.1|UM02353.1|UM05998.1|UM00658.1|UM05875.1|UM03846.1|UM02705.1|UM02518.1|UM05008.1|UM00659.1|UM05387.1|UM06220.1|UM06307.1|UM03322.1|UM05722.1|UM03…
42254	1.608e-17	1.8492e-16	28	75	127	3222	ribosome biogenesis	UM05387.1|UM00685.1|UM05722.1|UM01467.1|MRD1|UM01252.1|RPS0|UM04751.1|UM02330.1|UM05180.1|UM06055.1|UM05682.1|UM05110.1|UM05428.1|UM01218.1|UM05683.1|ERB1|UM06233.1|UM04232.1|UM00318.1|UM06229.1|UM04021.1|UM04986.1|SPB1|UM03241.1|NOP58|DBP4|IPI3
22613	9.8348e-16	1.0556e-14	29	93	127	3222	ribonucleoprotein complex biogenesis	UM05387.1|UM00685.1|UM05722.1|UM01467.1|MRD1|UM01252.1|RPS0|UM04751.1|UM02330.1|UM05180.1|UM06055.1|UM05682.1|UM05110.1|UM05428.1|UM01218.1|UM05683.1|ERB1|UM00175|UM06233.1|UM04232.1|UM06229.1|UM00318.1|UM04021.1|UM04986.1|SPB1|UM03241.1|NOP58|DBP4|IPI3
44085	3.0344e-09	3.0533e-08	30	166	127	3222	cellular component biogenesis	UM05387.1|UM00685.1|UM05722.1|UM01467.1|MRD1|UM01252.1|RPS0|UM04751.1|UM02330.1|UM05180.1|UM06055.1|UM05682.1|UM05110.1|UM05428.1|UM01218.1|UM05683.1|ERB1|UM00175|UM06233.1|UM04232.1|UM06229.1|UM00318.1|UM04021.1|UM04986.1|SPB1|UM00925.1|UM03241.1|NOP58|DBP4|IPI3
16072	5.7076e-07	5.1051e-06	16	53	127	3222	rRNA metabolic process	UM06233.1|UM05387.1|UM04232.1|UM00685.1|UM05722.1|UM01467.1|MRD1|SPB1|UM01252.1|UM03241.1|UM05682.1|UM05110.1|NOP58|ERB1|DBP4|IPI3
6364	5.7076e-07	5.1051e-06	16	53	127	3222	rRNA processing	UM06233.1|UM05387.1|UM04232.1|UM00685.1|UM05722.1|UM01467.1|MRD1|SPB1|UM01252.1|UM03241.1|UM05682.1|UM05110.1|NOP58|ERB1|DBP4|IPI3
42273	0.00022641	0.0019186	6	7	127	3222	ribosomal large subunit biogenesis	UM05387.1|UM05180.1|UM06229.1|UM05683.1|ERB1|UM01252.1
8152	0.00047906	0.0038564	117	2360	127	3222	metabolic process	UM00685.1|UM04511.1|UM00591.1|UM01467.1|UM04635.1|MRD1|UM04662.1|UM04634.1|UM01252.1|UM04330.1|UM01126.1|UM06388.1|UM04632.1|UM02898.1|UM02073.1|UM04828.1|UM06055.1|UM05682.1|UM02440.1|ERB1|UM01500.1|UM04829.1|UM05779.1|UM02479.1|SPB1|UM04231.1|UM03241.1|UM02353.1|UM05998.1|UM00658.1|UM05875.1|UM03846.1|UM02705.1|UM02518.1|UM05008.1|UM00659.1|UM05387.1|UM06220.1|UM06307.1|UM03322.1|UM05722.1|UM03…
34470	0.0023957	0.018367	16	90	127	3222	ncRNA processing	UM06233.1|UM05387.1|UM04232.1|UM00685.1|UM05722.1|UM01467.1|MRD1|SPB1|UM01252.1|UM03241.1|UM05682.1|UM05110.1|NOP58|ERB1|DBP4|IPI3
34660	0.17433	1.2757	16	123	127	3222	ncRNA metabolic process	UM06233.1|UM05387.1|UM04232.1|UM00685.1|UM05722.1|UM01467.1|MRD1|SPB1|UM01252.1|UM03241.1|UM05682.1|UM05110.1|NOP58|ERB1|DBP4|IPI3
6396	0.2952	2.0664	18	157	127	3222	RNA processing	UM06233.1|UM05387.1|UM04232.1|UM00685.1|UM05722.1|UM01467.1|UM00678.1|UM03866.1|MRD1|SPB1|UM01252.1|UM03241.1|UM05682.1|UM05110.1|NOP58|ERB1|DBP4|IPI3
42255	0.32505	2.1805	4	6	127	3222	ribosome assembly	UM05180.1|UM05722.1|UM05683.1|RPS0
70925	4.021	23.977	4	10	127	3222	organelle assembly	UM05180.1|UM05722.1|UM05683.1|RPS0
466	4.021	23.977	4	10	127	3222	maturation of 5.8S rRNA from tricistronic rRNA transcript (SSU-rRNA, 5.8S rRNA, LSU-rRNA)	UM05387.1|NOP58|ERB1|UM03241.1
460	4.021	23.977	4	10	127	3222	maturation of 5.8S rRNA	UM05387.1|NOP58|ERB1|UM03241.1
42274	5.6451	32.459	3	5	127	3222	ribosomal small subunit biogenesis	UM01218.1|RPS0|UM03241.1
54	10.965	56.948	3	6	127	3222	ribosomal subunit export from nucleus	UM06229.1|UM04021.1|UM01252.1
33750	10.965	56.948	3	6	127	3222	ribosome localization	UM06229.1|UM04021.1|UM01252.1
33753	10.965	56.948	3	6	127	3222	establishment of ribosome localization	UM06229.1|UM04021.1|UM01252.1
22618	20.431	102.8	5	24	127	3222	ribonucleoprotein complex assembly	UM05180.1|UM05722.1|UM05683.1|RPS0|UM00175
6414	22.408	109.32	4	15	127	3222	translational elongation	UM00246.1|UM06055.1|UM01189.1|UM04632.1
51168	42.203	190.91	3	9	127	3222	nuclear export	UM06229.1|UM04021.1|UM01252.1
42257	45.06	190.91	2	3	127	3222	ribosomal subunit assembly	UM05180.1|RPS0
55	45.06	190.91	2	3	127	3222	ribosomal large subunit export from nucleus	UM06229.1|UM04021.1
470	45.06	190.91	2	3	127	3222	maturation of LSU-rRNA	UM05387.1|ERB1
463	45.06	190.91	2	3	127	3222	maturation of LSU-rRNA from tricistronic rRNA transcript (SSU-rRNA, 5.8S rRNA, LSU-rRNA)	UM05387.1|ERB1
51656	78.231	322.95	3	11	127	3222	establishment of organelle localization	UM06229.1|UM04021.1|UM01252.1
[truncated: 126 more columns]

## Sheet: Cluster 2
File created with bingo (c) on 13/11/2014 at 12:34:25
ontology: namespace
curator: bingo
Selected ontology file : bundle://168.0:1/data/GO_Biological_Process
Selected annotation file : C:\Users\Administrador\Documents\gene_association(Um).goa
Discarded evidence codes :
Overrepresentation
Selected statistical test : Hypergeometric test
Selected correction : Benjamini & Hochberg False Discovery Rate (FDR) correction
Selected significance level : 0.05
Testing option : Use whole annotation as reference set
The selected cluster :
UM02046.1	UM02684.1	UM05860.1	UM05535.1	UM00585.1	UM00511.1	UM04776.1	UM05687.1	UM04547.1	TEF1	UM04786.1	UM00622.1	UM01121.1	UM00546.1	UM01275.1	UM04179.1	UM00833.1	UM04556.1	UM01541.1	UM03225.1	UM02665.1	UM05457.1	UM01291.1	UM05986.1	UM03252.1	UM04564.1	UM05652.1	UM03922.1	UM02340.1	UM04883.1	UM02495.1	UM02562.1	UM02424.1	UM02905.1	UM01652.1
No annotations were retrieved for the following entities:
UM04547.1	UM04564.1	UM04556.1	UM02495.1	UM01541.1	UM02684.1	UM01652.1	UM01121.1	UM00585.1
GO-ID	p-value	corr p-value	x	n	X	N	Description	Genes in test set
30163	1.8254e-29	1.2413e-27	20	50	26	3222	protein catabolic process	UM01275.1|UM04179.1|UM02046.1|UM00833.1|UM05860.1|UM05535.1|UM03225.1|UM05457.1|UM05986.1|UM00511.1|UM04776.1|UM05687.1|UM03922.1|UM05652.1|UM04883.1|UM02340.1|UM02562.1|UM02424.1|UM00622.1|UM00546.1
9057	2.1771e-26	7.4023e-25	20	67	26	3222	macromolecule catabolic process	UM01275.1|UM04179.1|UM02046.1|UM00833.1|UM05860.1|UM05535.1|UM03225.1|UM05457.1|UM05986.1|UM00511.1|UM04776.1|UM05687.1|UM03922.1|UM05652.1|UM04883.1|UM02340.1|UM02562.1|UM02424.1|UM00622.1|UM00546.1
51603	3.451e-19	5.8667e-18	15	43	26	3222	proteolysis involved in cellular protein catabolic process	UM01275.1|UM04179.1|UM02046.1|UM05860.1|UM05535.1|UM03225.1|UM05457.1|UM00511.1|UM04776.1|UM05986.1|UM05687.1|UM05652.1|UM04883.1|UM02340.1|UM02424.1
44257	3.451e-19	5.8667e-18	15	43	26	3222	cellular protein catabolic process	UM01275.1|UM04179.1|UM02046.1|UM05860.1|UM05535.1|UM03225.1|UM05457.1|UM00511.1|UM04776.1|UM05986.1|UM05687.1|UM05652.1|UM04883.1|UM02340.1|UM02424.1
44265	9.9117e-18	1.348e-16	15	52	26	3222	cellular macromolecule catabolic process	UM01275.1|UM04179.1|UM02046.1|UM05860.1|UM05535.1|UM03225.1|UM05457.1|UM00511.1|UM04776.1|UM05986.1|UM05687.1|UM05652.1|UM04883.1|UM02340.1|UM02424.1
6508	3.8378e-15	4.3495e-14	17	120	26	3222	proteolysis	UM01275.1|UM04179.1|UM02046.1|UM05860.1|UM05535.1|UM03225.1|UM05457.1|UM01291.1|UM05986.1|UM00511.1|UM04776.1|UM05687.1|UM05652.1|UM04883.1|UM02340.1|UM02424.1|UM00546.1
9056	9.0726e-15	8.8133e-14	21	277	26	3222	catabolic process	UM01275.1|UM04179.1|UM02046.1|UM00833.1|UM03225.1|UM05860.1|UM05535.1|UM05457.1|UM05986.1|UM00511.1|UM04776.1|UM05687.1|UM03922.1|UM05652.1|UM04883.1|UM02340.1|TEF1|UM02562.1|UM02424.1|UM00622.1|UM00546.1
19538	1.4483e-10	1.2311e-09	23	596	26	3222	protein metabolic process	UM01275.1|UM04179.1|UM02046.1|UM00833.1|UM02665.1|UM03225.1|UM05860.1|UM05535.1|UM01291.1|UM05457.1|UM05986.1|UM00511.1|UM04776.1|UM05687.1|UM03922.1|UM05652.1|UM04883.1|UM02340.1|TEF1|UM02562.1|UM02424.1|UM00622.1|UM00546.1
44248	1.0087e-08	7.6216e-08	16	234	26	3222	cellular catabolic process	UM01275.1|UM04179.1|UM02046.1|UM05860.1|UM05535.1|UM03225.1|UM05457.1|UM00511.1|UM04776.1|UM05986.1|UM05687.1|UM05652.1|UM04883.1|UM02340.1|TEF1|UM02424.1
6511	8.7211e-07	5.9303e-06	8	34	26	3222	ubiquitin-dependent protein catabolic process	UM02046.1|UM05652.1|UM02340.1|UM02424.1|UM05457.1|UM05986.1|UM04776.1|UM05687.1
19941	1.1248e-06	6.9536e-06	8	35	26	3222	modification-dependent protein catabolic process	UM02046.1|UM05652.1|UM02340.1|UM02424.1|UM05457.1|UM05986.1|UM04776.1|UM05687.1
43632	1.8268e-06	1.0352e-05	8	37	26	3222	modification-dependent macromolecule catabolic process	UM02046.1|UM05652.1|UM02340.1|UM02424.1|UM05457.1|UM05986.1|UM04776.1|UM05687.1
44267	0.00020227	0.001058	17	520	26	3222	cellular protein metabolic process	UM01275.1|UM04179.1|UM02046.1|UM05860.1|UM05535.1|UM03225.1|UM02665.1|UM05457.1|UM05986.1|UM00511.1|UM04776.1|UM05687.1|UM05652.1|UM04883.1|UM02340.1|TEF1|UM02424.1
43170	0.00023839	0.0011579	23	1132	26	3222	macromolecule metabolic process	UM01275.1|UM04179.1|UM02046.1|UM00833.1|UM02665.1|UM03225.1|UM05860.1|UM05535.1|UM01291.1|UM05457.1|UM05986.1|UM00511.1|UM04776.1|UM05687.1|UM03922.1|UM05652.1|UM04883.1|UM02340.1|TEF1|UM02562.1|UM02424.1|UM00622.1|UM00546.1
42176	0.0046682	0.021163	3	3	26	3222	regulation of protein catabolic process	UM04786.1|UM02905.1|UM03252.1
44238	0.9246	3.9295	23	1676	26	3222	primary metabolic process	UM01275.1|UM04179.1|UM02046.1|UM00833.1|UM02665.1|UM03225.1|UM05860.1|UM05535.1|UM01291.1|UM05457.1|UM05986.1|UM00511.1|UM04776.1|UM05687.1|UM03922.1|UM05652.1|UM04883.1|UM02340.1|TEF1|UM02562.1|UM02424.1|UM00622.1|UM00546.1
44260	5.1669	20.668	17	1040	26	3222	cellular macromolecule metabolic process	UM01275.1|UM04179.1|UM02046.1|UM05860.1|UM05535.1|UM03225.1|UM02665.1|UM05457.1|UM05986.1|UM00511.1|UM04776.1|UM05687.1|UM05652.1|UM04883.1|UM02340.1|TEF1|UM02424.1
9894	18.057	68.215	3	31	26	3222	regulation of catabolic process	UM04786.1|UM02905.1|UM03252.1
51246	19.819	70.93	3	32	26	3222	regulation of protein metabolic process	UM04786.1|UM02905.1|UM03252.1
50790	123.16	416.86	3	61	26	3222	regulation of catalytic activity	UM04786.1|UM02905.1|UM03252.1
65009	128.74	416.86	3	62	26	3222	regulation of molecular function	UM04786.1|UM02905.1|UM03252.1

## Sheet: Cluster 3
File created with bingo (c) on 13/11/2014 at 12:45:36
ontology: namespace
curator: bingo
Selected ontology file : bundle://168.0:1/data/GO_Biological_Process
Selected annotation file : C:\Users\Administrador\Documents\gene_association(Um).goa
Discarded evidence codes :
Overrepresentation
Selected statistical test : Hypergeometric test
Selected correction : Benjamini & Hochberg False Discovery Rate (FDR) correction
Selected significance level : 0.05
Testing option : Use whole annotation as reference set
The selected cluster :
UM05598.1	UM00381.1	UM03913.1	UM04337.1	UM03825.1	UM00634.1	UM04924.1	UM00633.1	UM02437.1	UM04631.1	UM03931.1	UM00940.1	UM00512.1	UM06170.1	UM00778.1	UM05775.1	UM01478.1	UM04237.1	UM01681.1	UM00718.1	UM04822.1	UM01311.1	UM01562.1	UM05993.1	UM05902.1
No annotations were retrieved for the following entities:
UM00381.1	UM05598.1	UM05775.1	UM03913.1	UM04337.1	UM01562.1	UM01311.1	UM02437.1	UM00633.1	UM04631.1	UM06170.1
GO-ID	p-value	corr p-value	x	n	X	N	Description	Genes in test set
22900	0.00010389	0.0068569	5	20	14	3222	electron transport chain	UM04237.1|UM04822.1|UM03931.1|UM00512.1|UM00940.1
55114	0.00084398	0.027851	11	449	14	3222	oxidation reduction	UM04237.1|UM01681.1|UM03825.1|UM00718.1|UM00634.1|UM04822.1|UM04924.1|UM05902.1|UM03931.1|UM00512.1|UM00940.1
22904	0.0029661	0.065254	4	15	14	3222	respiratory electron transport chain	UM04237.1|UM04822.1|UM03931.1|UM00940.1
6091	0.10161	1.3945	5	75	14	3222	generation of precursor metabolites and energy	UM04237.1|UM04822.1|UM03931.1|UM00512.1|UM00940.1
42773	0.10564	1.3945	3	11	14	3222	ATP synthesis coupled electron transport	UM04237.1|UM04822.1|UM00940.1
45333	0.15144	1.6659	4	38	14	3222	cellular respiration	UM04237.1|UM04822.1|UM03931.1|UM00940.1
15980	0.35779	3.3734	4	47	14	3222	energy derivation by oxidation of organic compounds	UM04237.1|UM04822.1|UM03931.1|UM00940.1
6122	1.047	8.6377	2	4	14	3222	mitochondrial electron transport, ubiquinol to cytochrome c	UM04237.1|UM00940.1
6119	1.7974	13.181	3	27	14	3222	oxidative phosphorylation	UM04237.1|UM04822.1|UM00940.1
42775	2.6045	17.19	2	6	14	3222	mitochondrial ATP synthesis coupled electron transport	UM04237.1|UM00940.1

## Sheet: Cluster 4
File created with bingo (c) on 13/11/2014 at 12:48:10
ontology: namespace
curator: bingo
Selected ontology file : bundle://168.0:1/data/GO_Biological_Process
Selected annotation file : C:\Users\Administrador\Documents\gene_association(Um).goa
Discarded evidence codes :
Overrepresentation
Selected statistical test : Hypergeometric test
Selected correction : Benjamini & Hochberg False Discovery Rate (FDR) correction
Selected significance level : 0.05
Testing option : Use whole annotation as reference set
The selected cluster :
UM03542.1	UM04026.1	UM06195.1	UM02488.1	UM01098.1	UM01363.1	UM01133.1	UM00242.1	UM00725.1	UTP10	UM03844.1	UM04361.1	DBP10	UM00689.1	UM04067.1	DRS1	UM04260.1	UM01454.1	UM03609.1	UM05051.1	UM01372.1	RRP3	UM01091.1	UM03363.1	UM03567.1	UM04436.1	UM04665.1	UM06193.1	UM02444.1	UM05060.1	UM03804.1	UM01484.1	UM03550.1	UM00779.1	UM00419.1	HAS1	UM02932.1	UM06516.1	UM05509.1	DBP3	UM02155.1	DBP8	DBP9
No annotations were retrieved for the following entities:
UM03542.1	UM01372.1	UM01091.1	UM03363.1	UM01098.1	UM03567.1	UM06193.1	UM04665.1	UM00242.1	UM03844.1	UM04361.1	UM00689.1	UM04067.1	UM00419.1	UM01454.1	UM06516.1
GO-ID	p-value	corr p-value	x	n	X	N	Description	Genes in test set
42254	1.4805e-16	1.8951e-14	16	75	27	3222	ribosome biogenesis	UM03609.1|RRP3|UM06195.1|UM00725.1|UTP10|DBP10|UM02444.1|UM03804.1|UM01484.1|DRS1|HAS1|UM04260.1|DBP3|UM05509.1|DBP8|DBP9
16072	2.8684e-15	1.2238e-13	14	53	27	3222	rRNA metabolic process	RRP3|UM06195.1|UM00725.1|UTP10|DBP10|UM02444.1|UM03804.1|UM01484.1|HAS1|UM04260.1|UM05509.1|DBP3|DBP8|DBP9
6364	2.8684e-15	1.2238e-13	14	53	27	3222	rRNA processing	RRP3|UM06195.1|UM00725.1|UTP10|DBP10|UM02444.1|UM03804.1|UM01484.1|HAS1|UM04260.1|UM05509.1|DBP3|DBP8|DBP9
22613	6.2142e-15	1.9886e-13	16	93	27	3222	ribonucleoprotein complex biogenesis	UM03609.1|RRP3|UM06195.1|UM00725.1|UTP10|DBP10|UM02444.1|UM03804.1|UM01484.1|DRS1|HAS1|UM04260.1|DBP3|UM05509.1|DBP8|DBP9
34470	9.3529e-12	2.3943e-10	14	90	27	3222	ncRNA processing	RRP3|UM06195.1|UM00725.1|UTP10|DBP10|UM02444.1|UM03804.1|UM01484.1|HAS1|UM04260.1|UM05509.1|DBP3|DBP8|DBP9
44085	9.6304e-11	2.0545e-09	16	166	27	3222	cellular component biogenesis	UM03609.1|RRP3|UM06195.1|UM00725.1|UTP10|DBP10|UM02444.1|UM03804.1|UM01484.1|DRS1|HAS1|UM04260.1|DBP3|UM05509.1|DBP8|DBP9
34660	8.7829e-10	1.606e-08	14	123	27	3222	ncRNA metabolic process	RRP3|UM06195.1|UM00725.1|UTP10|DBP10|UM02444.1|UM03804.1|UM01484.1|HAS1|UM04260.1|UM05509.1|DBP3|DBP8|DBP9
6396	2.7803e-08	4.4485e-07	14	157	27	3222	RNA processing	RRP3|UM06195.1|UM00725.1|UTP10|DBP10|UM02444.1|UM03804.1|UM01484.1|HAS1|UM04260.1|UM05509.1|DBP3|DBP8|DBP9
16070	4.0612e-08	5.7759e-07	19	403	27	3222	RNA metabolic process	RRP3|UM04026.1|UM06195.1|UM02488.1|UM01363.1|UM01133.1|UM00725.1|UTP10|DBP10|UM02444.1|UM01484.1|UM03804.1|UM03550.1|HAS1|UM04260.1|DBP3|UM05509.1|DBP8|DBP9
10467	6.4457e-08	8.2505e-07	21	553	27	3222	gene expression	RRP3|UM06195.1|UM02488.1|UM04436.1|UM01363.1|UM01133.1|UM00725.1|UTP10|DBP10|UM02444.1|UM05060.1|UM01484.1|UM03804.1|UM03550.1|UM00779.1|HAS1|UM04260.1|DBP3|UM05509.1|DBP8|DBP9
90304	2.4695e-05	0.00028736	19	575	27	3222	nucleic acid metabolic process	RRP3|UM04026.1|UM06195.1|UM02488.1|UM01363.1|UM01133.1|UM00725.1|UTP10|DBP10|UM02444.1|UM01484.1|UM03804.1|UM03550.1|HAS1|UM04260.1|DBP3|UM05509.1|DBP8|DBP9
44260	0.0001763	0.0018805	23	1040	27	3222	cellular macromolecule metabolic process	RRP3|UM04026.1|UM06195.1|UM02488.1|UM04436.1|UM01363.1|UM01133.1|UM00725.1|UTP10|UM05060.1|DBP10|UM02444.1|UM01484.1|UM03804.1|UM03550.1|UM00779.1|HAS1|UM04260.1|UM02932.1|DBP3|UM05509.1|DBP8|DBP9
43170	0.0010755	0.01059	23	1132	27	3222	macromolecule metabolic process	RRP3|UM04026.1|UM06195.1|UM02488.1|UM04436.1|UM01363.1|UM01133.1|UM00725.1|UTP10|UM05060.1|DBP10|UM02444.1|UM01484.1|UM03804.1|UM03550.1|UM00779.1|HAS1|UM04260.1|UM02932.1|DBP3|UM05509.1|DBP8|DBP9
6139	0.0042197	0.03858	19	774	27	3222	nucleobase, nucleoside, nucleotide and nucleic acid metabolic process	RRP3|UM04026.1|UM06195.1|UM02488.1|UM01363.1|UM01133.1|UM00725.1|UTP10|DBP10|UM02444.1|UM01484.1|UM03804.1|UM03550.1|HAS1|UM04260.1|DBP3|UM05509.1|DBP8|DBP9
44237	0.036807	0.31409	25	1635	27	3222	cellular metabolic process	UM05051.1|RRP3|UM04026.1|UM06195.1|UM02488.1|UM04436.1|UM01363.1|UM01133.1|UM00725.1|UTP10|UM05060.1|UM02444.1|DBP10|UM01484.1|UM03804.1|UM03550.1|UM00779.1|HAS1|UM04260.1|UM02932.1|DBP3|UM05509.1|UM02155.1|DBP8|DBP9
34641	0.064105	0.51284	19	912	27	3222	cellular nitrogen compound metabolic process	RRP3|UM04026.1|UM06195.1|UM02488.1|UM01363.1|UM01133.1|UM00725.1|UTP10|DBP10|UM02444.1|UM01484.1|UM03804.1|UM03550.1|HAS1|UM04260.1|DBP3|UM05509.1|DBP8|DBP9
6807	0.10465	0.78795	19	940	27	3222	nitrogen compound metabolic process	RRP3|UM04026.1|UM06195.1|UM02488.1|UM01363.1|UM01133.1|UM00725.1|UTP10|DBP10|UM02444.1|UM01484.1|UM03804.1|UM03550.1|HAS1|UM04260.1|DBP3|UM05509.1|DBP8|DBP9
9987	0.13089	0.93075	27	2129	27	3222	cellular process	UM03609.1|RRP3|UM05051.1|UM04026.1|UM06195.1|UM02488.1|UM04436.1|UM01363.1|UM01133.1|UM00725.1|UTP10|UM05060.1|UM02444.1|DBP10|UM01484.1|UM03804.1|UM03550.1|UM00779.1|DRS1|HAS1|UM04260.1|UM02932.1|DBP3|UM05509.1|UM02155.1|DBP8|DBP9
32259	0.45823	3.087	5	50	27	3222	methylation	UM03804.1|UM05051.1|UM06195.1|UM02155.1|UM02444.1
6730	0.86988	5.5672	5	57	27	3222	one-carbon metabolic process	UM03804.1|UM05051.1|UM06195.1|UM02155.1|UM02444.1
44238	3.1648	19.29	23	1676	27	3222	primary metabolic process	RRP3|UM04026.1|UM06195.1|UM02488.1|UM04436.1|UM01363.1|UM01133.1|UM00725.1|UTP10|UM05060.1|DBP10|UM02444.1|UM01484.1|UM03804.1|UM03550.1|UM00779.1|HAS1|UM04260.1|UM02932.1|DBP3|UM05509.1|DBP8|DBP9
469	23.484	136.63	2	9	27	3222	cleavage involved in rRNA processing	UM01484.1|UM06195.1
466	29.203	155.75	2	10	27	3222	maturation of 5.8S rRNA from tricistronic rRNA transcript (SSU-rRNA, 5.8S rRNA, LSU-rRNA)	UM01484.1|UM06195.1
460	29.203	155.75	2	10	27	3222	maturation of 5.8S rRNA	UM01484.1|UM06195.1
71033	83.799	325.04	1	1	27	3222	nuclear retention of pre-mRNA at the site of transcription	UM01484.1
71031	83.799	325.04	1	1	27	3222	nuclear mRNA surveillance of mRNA 3'-end processing	UM01484.1
43629	83.799	325.04	1	1	27	3222	ncRNA polyadenylation	UM01484.1
34476	83.799	325.04	1	1	27	3222	U5 snRNA 3'-end processing	UM01484.1
34475	83.799	325.04	1	1	27	3222	U4 snRNA 3'-end processing	UM01484.1
71042	83.799	325.04	1	1	27	3222	nuclear polyadenylation-dependent mRNA catabolic process	UM01484.1
71047	83.799	325.04	1	1	27	3222	polyadenylation-dependent mRNA catabolic process	UM01484.1
71051	83.799	325.04	1	1	27	3222	polyadenylation-dependent snoRNA 3'-end processing	UM01484.1
71049	83.799	325.04	1	1	27	3222	nuclear retention of pre-mRNA with aberrant 3'-ends at the site of transcription	UM01484.1
8152	126.19	395.67	25	2360	27	3222	metabolic process	UM05051.1|RRP3|UM04026.1|UM06195.1|UM02488.1|UM04436.1|UM01363.1|UM01133.1|UM00725.1|UTP10|UM05060.1|UM02444.1|DBP10|UM01484.1|UM03804.1|UM03550.1|UM00779.1|HAS1|UM04260.1|UM02932.1|DBP3|UM05509.1|UM02155.1|DBP8|DBP9
71038	166.92	395.67	1	2	27	3222	nuclear polyadenylation-dependent tRNA catabolic process	UM01484.1
71035	166.92	395.67	1	2	27	3222	nuclear polyadenylation-dependent rRNA catabolic process	UM01484.1
71029	166.92	395.67	1	2	27	3222	nuclear ncRNA surveillance	UM01484.1
71028	166.92	395.67	1	2	27	3222	nuclear mRNA surveillance	UM01484.1
71025	166.92	395.67	1	2	27	3222	RNA surveillance	UM01484.1
71027	166.92	395.67	1	2	27	3222	nuclear RNA surveillance	UM01484.1
8298	166.92	395.67	1	2	27	3222	intracellular mRNA localization	UM01484.1
16074	166.92	395.67	1	2	27	3222	snoRNA metabolic process	UM01484.1
16075	166.92	395.67	1	2	27	3222	rRNA catabolic process	UM01484.1
43144	166.92	395.67	1	2	27	3222	snoRNA processing	UM01484.1
16078	166.92	395.67	1	2	27	3222	tRNA catabolic process	UM01484.1
43633	166.92	395.67	1	2	27	3222	polyadenylation-dependent RNA catabolic process	UM01484.1
43634	166.92	395.67	1	2	27	3222	polyadenylation-dependent ncRNA catabolic process	UM01484.1
16180	166.92	395.67	1	2	27	3222	snRNA processing	UM01484.1
34472	166.92	395.67	1	2	27	3222	snRNA 3'-end processing	UM01484.1
467	166.92	395.67	1	2	27	3222	exonucleolytic trimming to generate mature 3'-end of 5.8S rRNA from tricistronic rRNA transcript (SSU-rRNA, 5.8S rRNA, LSU-rRNA)	UM01484.1
459	166.92	395.67	1	2	27	3222	exonucleolytic trimming involved in rRNA processing	UM01484.1
71046	166.92	395.67	1	2	27	3222	nuclear polyadenylation-dependent ncRNA catabolic process	UM01484.1
31125	166.92	395.67	1	2	27	3222	rRNA 3'-end processing	UM01484.1
31126	166.92	395.67	1	2	27	3222	snoRNA 3'-end processing	UM01484.1

## Sheet: Cluster 5
File created with bingo (c) on 13/11/2014 at 12:51:20
ontology: namespace
curator: bingo
Selected ontology file : bundle://168.0:1/data/GO_Biological_Process
Selected annotation file : C:\Users\Administrador\Documents\gene_association(Um).goa
Discarded evidence codes :
Overrepresentation
Selected statistical test : Hypergeometric test
Selected correction : Benjamini & Hochberg False Discovery Rate (FDR) correction
Selected significance level : 0.05
Testing option : Use whole annotation as reference set
The selected cluster :
UAC1	UM05334.1	UM06446.1	UM02324.1	UM03988.1	UM02903.1	RPB1	UM06156.1	UM00075.1	UM06331.1	UM04826.1	UM03058.1	UM02776.1	UM00157.1	UM04722.1
No annotations were retrieved for the following entities:
GO-ID	p-value	corr p-value	x	n	X	N	Description	Genes in test set
44249	0.0001298	0.018951	14	743	15	3221	cellular biosynthetic process	UAC1|UM05334.1|UM06446.1|UM02324.1|UM03988.1|UM02903.1|RPB1|UM06156.1|UM00075.1|UM06331.1|UM02776.1|UM04826.1|UM03058.1|UM04722.1
9058	0.00030325	0.022137	14	790	15	3221	biosynthetic process	UAC1|UM05334.1|UM06446.1|UM02324.1|UM03988.1|UM02903.1|RPB1|UM06156.1|UM00075.1|UM06331.1|UM02776.1|UM04826.1|UM03058.1|UM04722.1
34641	0.0021945	0.1068	14	912	15	3221	cellular nitrogen compound metabolic process	UAC1|UM05334.1|UM06446.1|UM02324.1|UM03988.1|UM02903.1|RPB1|UM06156.1|UM00075.1|UM06331.1|UM02776.1|UM04826.1|UM03058.1|UM04722.1
6807	0.0033241	0.12133	14	940	15	3221	nitrogen compound metabolic process	UAC1|UM05334.1|UM06446.1|UM02324.1|UM03988.1|UM02903.1|RPB1|UM06156.1|UM00075.1|UM06331.1|UM02776.1|UM04826.1|UM03058.1|UM04722.1
6350	0.011086	0.24903	8	207	15	3221	transcription	RPB1|UM06156.1|UM06331.1|UM05334.1|UM03058.1|UM02324.1|UM02903.1|UM04722.1
6351	0.011086	0.24903	8	207	15	3221	transcription, DNA-dependent	RPB1|UM06156.1|UM06331.1|UM05334.1|UM03058.1|UM02324.1|UM02903.1|UM04722.1
32774	0.01194	0.24903	8	209	15	3221	RNA biosynthetic process	RPB1|UM06156.1|UM06331.1|UM05334.1|UM03058.1|UM02324.1|UM02903.1|UM04722.1
44237	0.37078	6.7667	15	1635	15	3221	cellular metabolic process	UAC1|UM05334.1|UM06446.1|UM02324.1|UM03988.1|UM02903.1|RPB1|UM06156.1|UM00075.1|UM06331.1|UM02776.1|UM04826.1|UM03058.1|UM00157.1|UM04722.1
44271	0.52421	6.8035	6	163	15	3221	cellular nitrogen compound biosynthetic process	UAC1|UM00075.1|UM06446.1|UM02776.1|UM04826.1|UM03988.1
6183	0.60579	6.8035	2	3	15	3221	GTP biosynthetic process	UM02776.1|UM03988.1
6165	0.60579	6.8035	2	3	15	3221	nucleoside diphosphate phosphorylation	UM02776.1|UM03988.1
46051	0.60579	6.8035	2	3	15	3221	UTP metabolic process	UM02776.1|UM03988.1
6228	0.60579	6.8035	2	3	15	3221	UTP biosynthetic process	UM02776.1|UM03988.1
6139	0.7484	7.8047	11	774	15	3221	nucleobase, nucleoside, nucleotide and nucleic acid metabolic process	UAC1|RPB1|UM06156.1|UM06331.1|UM05334.1|UM02776.1|UM03058.1|UM02324.1|UM03988.1|UM02903.1|UM04722.1
46939	1.2083	11.761	2	4	15	3221	nucleotide phosphorylation	UM02776.1|UM03988.1
16070	1.6223	14.662	8	403	15	3221	RNA metabolic process	RPB1|UM06156.1|UM06331.1|UM05334.1|UM03058.1|UM02324.1|UM02903.1|UM04722.1
9208	2.0084	14.662	2	5	15	3221	pyrimidine ribonucleoside triphosphate metabolic process	UM02776.1|UM03988.1
9209	2.0084	14.662	2	5	15	3221	pyrimidine ribonucleoside triphosphate biosynthetic process	UM02776.1|UM03988.1
46036	2.0084	14.662	2	5	15	3221	CTP metabolic process	UM02776.1|UM03988.1
6241	2.0084	14.662	2	5	15	3221	CTP biosynthetic process	UM02776.1|UM03988.1
9148	3.0046	19.939	2	6	15	3221	pyrimidine nucleoside triphosphate biosynthetic process	UM02776.1|UM03988.1
9132	3.0046	19.939	2	6	15	3221	nucleoside diphosphate metabolic process	UM02776.1|UM03988.1
9147	4.1951	26.63	2	7	15	3221	pyrimidine nucleoside triphosphate metabolic process	UM02776.1|UM03988.1
6164	5.3225	32.379	3	36	15	3221	purine nucleotide biosynthetic process	UAC1|UM02776.1|UM03988.1
34645	6.0431	35.292	8	485	15	3221	cellular macromolecule biosynthetic process	RPB1|UM06156.1|UM06331.1|UM05334.1|UM03058.1|UM02324.1|UM02903.1|UM04722.1
9059	6.7742	36.011	8	493	15	3221	macromolecule biosynthetic process	RPB1|UM06156.1|UM06331.1|UM05334.1|UM03058.1|UM02324.1|UM02903.1|UM04722.1
9218	7.1529	36.011	2	9	15	3221	pyrimidine ribonucleotide metabolic process	UM02776.1|UM03988.1
9220	7.1529	36.011	2	9	15	3221	pyrimidine ribonucleotide biosynthetic process	UM02776.1|UM03988.1
42559	7.1529	36.011	2	9	15	3221	pteridine and derivative biosynthetic process	UM00075.1|UM06446.1
46131	8.9171	41.996	2	10	15	3221	pyrimidine ribonucleoside metabolic process	UM02776.1|UM03988.1
42558	8.9171	41.996	2	10	15	3221	pteridine and derivative metabolic process	UM00075.1|UM06446.1
6213	13.008	57.551	2	12	15	3221	pyrimidine nucleoside metabolic process	UM02776.1|UM03988.1
6221	13.008	57.551	2	12	15	3221	pyrimidine nucleotide biosynthetic process	UM02776.1|UM03988.1
10467	14.948	63.956	8	553	15	3221	gene expression	RPB1|UM06156.1|UM06331.1|UM05334.1|UM03058.1|UM02324.1|UM02903.1|UM04722.1
6220	15.332	63.956	2	13	15	3221	pyrimidine nucleotide metabolic process	UM02776.1|UM03988.1
90304	19.475	77.918	8	575	15	3221	nucleic acid metabolic process	RPB1|UM06156.1|UM06331.1|UM05334.1|UM03058.1|UM02324.1|UM02903.1|UM04722.1
9987	19.746	77.918	15	2129	15	3221	cellular process	UAC1|UM05334.1|UM06446.1|UM02324.1|UM03988.1|UM02903.1|RPB1|UM06156.1|UM00075.1|UM06331.1|UM02776.1|UM04826.1|UM03058.1|UM00157.1|UM04722.1
46483	20.518	78.832	5	212	15	3221	heterocycle metabolic process	UAC1|UM00075.1|UM06446.1|UM02776.1|UM03988.1
9165	22.718	85.048	3	59	15	3221	nucleotide biosynthetic process	UAC1|UM02776.1|UM03988.1
34404	27.441	97.718	3	63	15	3221	nucleobase, nucleoside and nucleotide biosynthetic process	UAC1|UM02776.1|UM03988.1
34654	27.441	97.718	3	63	15	3221	nucleobase, nucleoside, nucleotide and nucleic acid biosynthetic process	UAC1|UM02776.1|UM03988.1
9119	29.672	103.15	2	18	15	3221	ribonucleoside metabolic process	UM02776.1|UM03988.1
9206	36.65	121.61	2	20	15	3221	purine ribonucleoside triphosphate biosynthetic process	UM02776.1|UM03988.1
9145	36.65	121.61	2	20	15	3221	purine nucleoside triphosphate biosynthetic process	UM02776.1|UM03988.1
9201	44.319	130.75	2	22	15	3221	ribonucleoside triphosphate biosynthetic process	UM02776.1|UM03988.1
46653	46.569	130.75	1	1	15	3221	tetrahydrofolate metabolic process	UM06446.1
46654	46.569	130.75	1	1	15	3221	tetrahydrofolate biosynthetic process	UM06446.1
9187	46.569	130.75	1	1	15	3221	cyclic nucleotide metabolic process	UAC1
9190	46.569	130.75	1	1	15	3221	cyclic nucleotide biosynthetic process	UAC1
6171	46.569	130.75	1	1	15	3221	cAMP biosynthetic process	UAC1
46058	46.569	130.75	1	1	15	3221	cAMP metabolic process	UAC1
1932	46.569	130.75	1	1	15	3221	regulation of protein amino acid phosphorylation	UAC1
9142	48.41	133.35	2	23	15	3221	nucleoside triphosphate biosynthetic process	UM02776.1|UM03988.1
44238	56.842	153.68	13	1676	15	3221	primary metabolic process	UAC1|RPB1|UM00075.1|UM06156.1|UM06331.1|UM05334.1|UM02776.1|UM03058.1|UM02324.1|UM00157.1|UM03988.1|UM02903.1|UM04722.1
19438	61.687	160.83	2	26	15	3221	aromatic compound biosynthetic process	UM00075.1|UM06446.1
9116	61.687	160.83	2	26	15	3221	nucleoside metabolic process	UM02776.1|UM03988.1
8152	93.033	236.58	15	2360	15	3221	metabolic process	UAC1|UM05334.1|UM06446.1|UM02324.1|UM03988.1|UM02903.1|RPB1|UM06156.1|UM00075.1|UM06331.1|UM02776.1|UM04826.1|UM03058.1|UM00157.1|UM04722.1
44283	93.985	236.58	4	189	15	3221	small molecule biosynthetic process	UAC1|UM02776.1|UM04826.1|UM03988.1
9152	104.22	257.89	2	34	15	3221	purine ribonucleotide biosynthetic process	UM02776.1|UM03988.1
31399	139.1	338.48	1	3	15	3221	regulation of protein modification process	UAC1
9108	149.49	357.8	2	41	15	3221	coenzyme biosynthetic process	UM00075.1|UM06446.1
9260	156.55	368.64	2	42	15	3221	ribonucleotide biosynthetic process	UM02776.1|UM03988.1
18130	178.56	413.8	2	45	15	3221	heterocycle biosynthetic process	UM00075.1|UM06446.1
51189	230.83	495.61	1	5	15	3221	prosthetic group metabolic process	UM00075.1
19720	230.83	495.61	1	5	15	3221	Mo-molybdopterin cofactor metabolic process	UM00075.1
32324	230.83	495.61	1	5	15	3221	molybdopterin cofactor biosynthetic process	UM00075.1
43545	230.83	495.61	1	5	15	3221	molybdopterin cofactor metabolic process	UM00075.1
6777	230.83	495.61	1	5	15	3221	Mo-molybdopterin cofactor biosynthetic process	UM00075.1

## Sheet: Cluster 6
File created with bingo (c) on 13/11/2014 at 13:01:31
ontology: namespace
curator: bingo
Selected ontology file : bundle://168.0:1/data/GO_Biological_Process
Selected annotation file : C:\Users\Administrador\Documents\gene_association(Um).goa
Discarded evidence codes :
Overrepresentation
Selected statistical test : Hypergeometric test
Selected correction : Benjamini & Hochberg False Discovery Rate (FDR) correction
Selected significance level : 0.05
Testing option : Use whole annotation as reference set
The selected cluster :
LEU1	UM01328.1	UM05090.1	UM04167.1	UM02801.1	UM03850.1	RVB2	UM05257.1	UM00595.1	RVB1	UM05277.1	UM03299.1	UM03951.1	UM00621.1	UM02461.1	UM01618.1	UM04562.1	UM03854.1	UM06070.1	UM00311.1	ARP4	UM04004.1	UM02125.1	UM05339.1	UM03402.1	UM00215.1	VID21	UM03845.1	UM05857.1	HTZ1	UM03239.1	UM02307.1	UM03437.1	UM01329.1	UM03766.1	UM03523.1	UM03334.1	UM06063.1	UM04871.1	UM03527.1	UM04707.1	UM04156.1	UM02164.1	UM03191.1	UM02064.1	UM04746.1	UM02120.1	UM00630.1	UM06324.1	UM05021.1
No annotations were retrieved for the following entities:
UM03845.1	UM05857.1	UM04167.1	UM03743.1	UM04707.1	UM03851.1	UM03437.1	UM03902.1
GO-ID	p-value	corr p-value	x	n	X	N	Description	Genes in test set
6818	3.4112e-14	5.2702e-12	14	24	72	3222	hydrogen transport	UM05503.1|UM06324.1|UM00630.1|UM04716.1|UM05277.1|UM05090.1|UM04345.1|UM03951.1|UM00508.1|UM00621.1|UM02782.1|UM03191.1|UM01618.1|UM02064.1
15992	3.4112e-14	5.2702e-12	14	24	72	3222	proton transport	UM05503.1|UM06324.1|UM00630.1|UM04716.1|UM05277.1|UM05090.1|UM04345.1|UM03951.1|UM00508.1|UM00621.1|UM02782.1|UM03191.1|UM01618.1|UM02064.1
15672	3.3146e-13	3.4141e-11	14	27	72	3222	monovalent inorganic cation transport	UM05503.1|UM06324.1|UM00630.1|UM04716.1|UM05277.1|UM05090.1|UM04345.1|UM03951.1|UM00508.1|UM00621.1|UM02782.1|UM03191.1|UM01618.1|UM02064.1
15988	1.0425e-11	6.4427e-10	10	12	72	3222	energy coupled proton transport, against electrochemical gradient	UM05503.1|UM00630.1|UM04716.1|UM03951.1|UM00508.1|UM00621.1|UM02782.1|UM03191.1|UM01618.1|UM02064.1
15991	1.0425e-11	6.4427e-10	10	12	72	3222	ATP hydrolysis coupled proton transport	UM05503.1|UM00630.1|UM04716.1|UM03951.1|UM00508.1|UM00621.1|UM02782.1|UM03191.1|UM01618.1|UM02064.1
34220	4.5529e-10	2.3448e-08	13	33	72	3222	ion transmembrane transport	UM05503.1|UM06324.1|UM00630.1|UM04716.1|UM05277.1|UM05090.1|UM03951.1|UM00508.1|UM00621.1|UM02782.1|UM03191.1|UM01618.1|UM02064.1
6812	5.8784e-05	0.0025949	14	91	72	3222	cation transport	UM05503.1|UM06324.1|UM00630.1|UM04716.1|UM05277.1|UM05090.1|UM04345.1|UM03951.1|UM00508.1|UM00621.1|UM02782.1|UM03191.1|UM01618.1|UM02064.1
6519	7.9274e-05	0.003062	18	164	72	3222	cellular amino acid and derivative metabolic process	LEU1|UM06063.1|UM02801.1|UM03527.1|UM03850.1|UM04156.1|UM00311.1|UM04004.1|UM00595.1|UM05021.1|UM02120.1|UM04872.1|UM00215.1|UM05984.1|UM02461.1|UM03239.1|UM02291.1|UM04562.1
43436	0.00040567	0.012535	19	203	72	3222	oxoacid metabolic process	LEU1|UM06063.1|UM03527.1|UM02801.1|UM03850.1|UM04156.1|UM00311.1|UM02125.1|UM00595.1|UM05021.1|UM04872.1|UM00215.1|UM05984.1|UM03299.1|UM01054.1|UM02461.1|UM03239.1|UM02307.1|UM04562.1
19752	0.00040567	0.012535	19	203	72	3222	carboxylic acid metabolic process	LEU1|UM06063.1|UM03527.1|UM02801.1|UM03850.1|UM04156.1|UM00311.1|UM02125.1|UM00595.1|UM05021.1|UM04872.1|UM00215.1|UM05984.1|UM03299.1|UM01054.1|UM02461.1|UM03239.1|UM02307.1|UM04562.1
6082	0.00051672	0.0133	19	206	72	3222	organic acid metabolic process	LEU1|UM06063.1|UM03527.1|UM02801.1|UM03850.1|UM04156.1|UM00311.1|UM02125.1|UM00595.1|UM05021.1|UM04872.1|UM00215.1|UM05984.1|UM03299.1|UM01054.1|UM02461.1|UM03239.1|UM02307.1|UM04562.1
6091	0.00052047	0.0133	12	75	72	3222	generation of precursor metabolites and energy	UM06324.1|UM01328.1|UM05277.1|UM05090.1|UM01172.1|UM04871.1|UM03299.1|UM03356.1|UM03191.1|UM01329.1|UM05339.1|UM03854.1
42180	0.00055956	0.0133	19	207	72	3222	cellular ketone metabolic process	LEU1|UM06063.1|UM03527.1|UM02801.1|UM03850.1|UM04156.1|UM00311.1|UM02125.1|UM00595.1|UM05021.1|UM04872.1|UM00215.1|UM05984.1|UM03299.1|UM01054.1|UM02461.1|UM03239.1|UM02307.1|UM04562.1
6811	0.00072738	0.016054	14	110	72	3222	ion transport	UM05503.1|UM06324.1|UM00630.1|UM04716.1|UM05277.1|UM05090.1|UM04345.1|UM03951.1|UM00508.1|UM00621.1|UM02782.1|UM03191.1|UM01618.1|UM02064.1
6325	0.0017932	0.036939	10	54	72	3222	chromatin organization	VID21|HTZ1|RVB2|UM05257.1|YAF9|ARP4|SWC4|SWR1|SWC5|RVB1
6520	0.0019981	0.038589	15	138	72	3222	cellular amino acid metabolic process	LEU1|UM06063.1|UM02801.1|UM03527.1|UM03850.1|UM00311.1|UM04156.1|UM00595.1|UM05021.1|UM04872.1|UM00215.1|UM05984.1|UM02461.1|UM03239.1|UM04562.1
16568	0.0031697	0.057614	9	44	72	3222	chromatin modification	VID21|HTZ1|RVB2|YAF9|ARP4|SWC4|SWR1|SWC5|RVB1
44106	0.0042378	0.07166	15	146	72	3222	cellular amine metabolic process	LEU1|UM06063.1|UM02801.1|UM03527.1|UM03850.1|UM00311.1|UM04156.1|UM00595.1|UM05021.1|UM04872.1|UM00215.1|UM05984.1|UM02461.1|UM03239.1|UM04562.1
44283	0.0044063	0.07166	17	189	72	3222	small molecule biosynthetic process	LEU1|UM05090.1|UM03527.1|UM03850.1|UM00311.1|UM04156.1|UM03191.1|UM04004.1|UM05021.1|UM06324.1|UM04872.1|UM00215.1|UM05277.1|UM03299.1|UM01054.1|UM02461.1|UM03239.1
44281	0.0070146	0.10838	30	555	72	3222	small molecule metabolic process	LEU1|UM05090.1|UM06063.1|UM02801.1|UM04871.1|UM03527.1|UM03850.1|UM04156.1|UM03191.1|UM00595.1|UM05021.1|UM02120.1|UM06324.1|UM04872.1|UM05984.1|UM05277.1|UM03299.1|UM01054.1|UM02461.1|UM03854.1|UM04562.1|UM03356.1|UM00311.1|UM04004.1|UM02125.1|UM05339.1|UM00215.1|UM03239.1|UM02307.1|UM02291.1
8652	0.0094983	0.13976	10	64	72	3222	cellular amino acid biosynthetic process	UM05021.1|UM04872.1|UM00215.1|LEU1|UM03527.1|UM03850.1|UM02461.1|UM04156.1|UM03239.1|UM00311.1
9064	0.015158	0.20452	6	18	72	3222	glutamine family amino acid metabolic process	UM04872.1|UM00215.1|UM05984.1|UM06063.1|UM03527.1|UM03850.1
9308	0.015223	0.20452	15	161	72	3222	amine metabolic process	LEU1|UM06063.1|UM02801.1|UM03527.1|UM03850.1|UM00311.1|UM04156.1|UM00595.1|UM05021.1|UM04872.1|UM00215.1|UM05984.1|UM02461.1|UM03239.1|UM04562.1
9309	0.019504	0.24936	10	69	72	3222	amine biosynthetic process	UM05021.1|UM04872.1|UM00215.1|LEU1|UM03527.1|UM03850.1|UM02461.1|UM04156.1|UM03239.1|UM00311.1
6096	0.020175	0.24936	5	11	72	3222	glycolysis	UM04871.1|UM03299.1|UM03356.1|UM05339.1|UM03854.1
51276	0.029154	0.34649	10	72	72	3222	chromosome organization	VID21|HTZ1|RVB2|UM05257.1|YAF9|ARP4|SWC4|SWR1|SWC5|RVB1
44271	0.094778	1.0847	14	163	72	3222	cellular nitrogen compound biosynthetic process	LEU1|UM05090.1|UM03527.1|UM03850.1|UM00311.1|UM04156.1|UM03191.1|UM05021.1|UM06324.1|UM04872.1|UM00215.1|UM05277.1|UM02461.1|UM03239.1
9081	0.17479	1.9289	5	16	72	3222	branched chain family amino acid metabolic process	UM05021.1|LEU1|UM02461.1|UM04156.1|UM03239.1
9058	0.19216	2.0345	34	790	72	3222	biosynthetic process	UM03334.1|LEU1|UM05090.1|UM03527.1|UM03850.1|RVB2|UM04156.1|UM03191.1|UM00595.1|RVB1|UM06324.1|UM05021.1|UM04872.1|UM05277.1|UM03299.1|UM01054.1|UM02461.1|UM04562.1|UM04976.1|UM03852.1|UM00311.1|ARP4|UM02557.1|SWC4|UM04004.1|UM01931.1|SWC5|UM00215.1|VID21|HTZ1|UM03239.1|YAF9|SWR1|UM03766.1
46394	0.20411	2.0345	10	89	72	3222	carboxylic acid biosynthetic process	UM05021.1|UM04872.1|UM00215.1|LEU1|UM03527.1|UM03850.1|UM02461.1|UM04156.1|UM03239.1|UM00311.1
16053	0.20411	2.0345	10	89	72	3222	organic acid biosynthetic process	UM05021.1|UM04872.1|UM00215.1|LEU1|UM03527.1|UM03850.1|UM02461.1|UM04156.1|UM03239.1|UM00311.1
44249	0.4086	3.8302	32	743	72	3222	cellular biosynthetic process	UM03334.1|LEU1|UM05090.1|UM03527.1|UM03850.1|RVB2|UM04156.1|UM03191.1|RVB1|UM06324.1|UM05021.1|UM04872.1|UM05277.1|UM03299.1|UM02461.1|UM01054.1|UM04976.1|UM03852.1|UM00311.1|ARP4|UM02557.1|SWC4|UM04004.1|UM01931.1|SWC5|UM00215.1|VID21|HTZ1|UM03239.1|YAF9|SWR1|UM03766.1
6536	0.42144	3.8302	3	4	72	3222	glutamate metabolic process	UM05984.1|UM06063.1|UM03850.1
6551	0.42144	3.8302	3	4	72	3222	leucine metabolic process	LEU1|UM02461.1|UM04156.1
9084	0.67236	5.936	4	11	72	3222	glutamine family amino acid biosynthetic process	UM04872.1|UM00215.1|UM03527.1|UM03850.1
6007	0.74625	6.4053	5	21	72	3222	glucose catabolic process	UM04871.1|UM03299.1|UM03356.1|UM05339.1|UM03854.1
6006	0.82721	6.9083	6	34	72	3222	glucose metabolic process	UM04871.1|UM03299.1|UM01054.1|UM03356.1|UM05339.1|UM03854.1
46365	0.94904	7.5193	5	22	72	3222	monosaccharide catabolic process	UM04871.1|UM03299.1|UM03356.1|UM05339.1|UM03854.1
19320	0.94904	7.5193	5	22	72	3222	hexose catabolic process	UM04871.1|UM03299.1|UM03356.1|UM05339.1|UM03854.1
6807	1.3543	10.462	36	940	72	3222	nitrogen compound metabolic process	UM03334.1|LEU1|UM05090.1|UM06063.1|UM02801.1|UM03527.1|UM03850.1|RVB2|UM04156.1|UM03191.1|UM00595.1|RVB1|UM06324.1|UM05021.1|UM04872.1|UM05984.1|UM05277.1|UM02461.1|UM04562.1|UM05971.1|UM04976.1|UM03852.1|UM00311.1|ARP4|UM02557.1|SWC4|UM01931.1|SWC5|UM03453.1|UM00215.1|VID21|HTZ1|UM03239.1|YAF9|SWR1|UM03766.1
9082	1.4081	10.612	4	13	72	3222	branched chain family amino acid biosynthetic process	UM05021.1|LEU1|UM04156.1|UM03239.1
46164	1.4793	10.883	5	24	72	3222	alcohol catabolic process	UM04871.1|UM03299.1|UM03356.1|UM05339.1|UM03854.1
15985	1.9382	13.611	4	14	72	3222	energy coupled proton transport, down electrochemical gradient	UM06324.1|UM05277.1|UM05090.1|UM03191.1
15986	1.9382	13.611	4	14	72	3222	ATP synthesis coupled proton transport	UM06324.1|UM05277.1|UM05090.1|UM03191.1
44275	2.6667	18.311	5	27	72	3222	cellular carbohydrate catabolic process	UM04871.1|UM03299.1|UM03356.1|UM05339.1|UM03854.1
19318	4.1248	27.708	6	45	72	3222	hexose metabolic process	UM04871.1|UM03299.1|UM01054.1|UM03356.1|UM05339.1|UM03854.1
34641	4.3607	28.194	34	912	72	3222	cellular nitrogen compound metabolic process	UM03334.1|LEU1|UM05090.1|UM06063.1|UM02801.1|UM03527.1|UM03850.1|RVB2|UM04156.1|UM03191.1|UM00595.1|RVB1|UM06324.1|UM05021.1|UM04872.1|UM05984.1|UM05277.1|UM02461.1|UM04562.1|UM04976.1|UM03852.1|UM00311.1|ARP4|UM02557.1|SWC4|UM01931.1|SWC5|UM00215.1|VID21|HTZ1|UM03239.1|YAF9|SWR1|UM03766.1
6754	4.3796	28.194	4	17	72	3222	ATP biosynthetic process	UM06324.1|UM05277.1|UM05090.1|UM03191.1
6103	4.9258	30.441	2	2	72	3222	2-oxoglutarate metabolic process	UM05984.1|UM02461.1
6269	4.9258	30.441	2	2	72	3222	DNA replication, synthesis of RNA primer	UM03334.1|UM03852.1
16052	7.0629	42.793	5	33	72	3222	carbohydrate catabolic process	UM04871.1|UM03299.1|UM03356.1|UM05339.1|UM03854.1
5996	7.3676	43.781	6	50	72	3222	monosaccharide metabolic process	UM04871.1|UM03299.1|UM01054.1|UM03356.1|UM05339.1|UM03854.1
30003	8.1631	46.711	3	9	72	3222	cellular cation homeostasis	UM00630.1|UM00508.1|UM01618.1
6749	8.1631	46.711	3	9	72	3222	glutathione metabolic process	UM02120.1|UM04004.1|UM02291.1
9206	8.4741	46.759	4	20	72	3222	purine ribonucleoside triphosphate biosynthetic process	UM06324.1|UM05277.1|UM05090.1|UM03191.1
9145	8.4741	46.759	4	20	72	3222	purine nucleoside triphosphate biosynthetic process	UM06324.1|UM05277.1|UM05090.1|UM03191.1
6259	8.7876	47.114	12	191	72	3222	DNA metabolic process	UM03334.1|VID21|UM04976.1|UM03852.1|RVB2|YAF9|ARP4|UM02557.1|SWC4|UM03766.1|UM01931.1|RVB1
44237	8.8435	47.114	50	1635	72	3222	cellular metabolic process	LEU1|UM01328.1|UM05090.1|UM02801.1|UM03850.1|RVB2|UM00595.1|RVB1|UM05277.1|UM03299.1|UM02461.1|UM03854.1|UM04562.1|UM06070.1|UM00311.1|ARP4|UM02125.1|UM04004.1|UM05339.1|VID21|UM00215.1|HTZ1|UM03239.1|UM02307.1|UM01329.1|UM03766.1|UM03334.1|UM06063.1|UM04871.1|UM03527.1|UM04156.1|UM03191.1|UM02120.1|UM00630.1|UM06324.1|UM05021.1|UM04872.1|UM05984.1|UM01172.1|UM01054.1|UM04976.1|UM03852.1|UM03356.…
6260	9.112	47.722	6	52	72	3222	DNA replication	UM03334.1|UM04976.1|UM03852.1|UM02557.1|UM03766.1|UM01931.1
9201	12.369	63.699	4	22	72	3222	ribonucleoside triphosphate biosynthetic process	UM06324.1|UM05277.1|UM05090.1|UM03191.1
6996	13.358	64.986	11	173	72	3222	organelle organization	VID21|UM00508.1|HTZ1|RVB2|UM05257.1|YAF9|ARP4|SWC4|SWR1|SWC5|RVB1
6573	14.563	64.986	2	3	72	3222	valine metabolic process	UM02461.1|UM03239.1
30641	14.563	64.986	2	3	72	3222	regulation of cellular pH	UM00630.1|UM01618.1
30004	14.563	64.986	2	3	72	3222	cellular monovalent inorganic cation homeostasis	UM00630.1|UM01618.1
7035	14.563	64.986	2	3	72	3222	vacuolar acidification	UM00630.1|UM01618.1
45851	14.563	64.986	2	3	72	3222	pH reduction	UM00630.1|UM01618.1
51452	14.563	64.986	2	3	72	3222	intracellular pH reduction	UM00630.1|UM01618.1
51453	14.563	64.986	2	3	72	3222	regulation of intracellular pH	UM00630.1|UM01618.1
9098	14.563	64.986	2	3	72	3222	leucine biosynthetic process	LEU1|UM04156.1
9142	14.722	64.986	4	23	72	3222	nucleoside triphosphate biosynthetic process	UM06324.1|UM05277.1|UM05090.1|UM03191.1
6090	15.526	66.633	3	11	72	3222	pyruvate metabolic process	UM03299.1|UM01054.1|UM02461.1
55080	15.526	66.633	3	11	72	3222	cation homeostasis	UM00630.1|UM00508.1|UM01618.1
6873	20.371	84.132	3	12	72	3222	cellular ion homeostasis	UM00630.1|UM00508.1|UM01618.1
55082	20.371	84.132	3	12	72	3222	cellular chemical homeostasis	UM00630.1|UM00508.1|UM01618.1
9987	20.42	84.132	59	2129	72	3222	cellular process	LEU1|UM01328.1|UM05090.1|UM02801.1|UM03850.1|RVB2|UM05257.1|UM00595.1|RVB1|UM05277.1|UM03299.1|UM03951.1|UM00621.1|UM02461.1|UM01618.1|UM03854.1|UM04562.1|UM06070.1|UM00311.1|ARP4|UM02125.1|UM04004.1|UM05339.1|UM00215.1|VID21|HTZ1|UM03239.1|UM02307.1|UM01329.1|UM03766.1|UM03334.1|UM06063.1|UM04871.1|UM03527.1|UM04156.1|UM03191.1|UM02064.1|UM02120.1|UM00630.1|UM06324.1|UM05021.1|UM05503.1|UM04872.…
6119	27.273	110.89	4	27	72	3222	oxidative phosphorylation	UM06324.1|UM05277.1|UM05090.1|UM03191.1
6885	28.705	113.72	2	4	72	3222	regulation of pH	UM00630.1|UM01618.1
55067	28.705	113.72	2	4	72	3222	monovalent inorganic cation homeostasis	UM00630.1|UM01618.1
55085	29.146	114	13	249	72	3222	transmembrane transport	UM05503.1|UM06324.1|UM00630.1|UM04716.1|UM05277.1|UM05090.1|UM03951.1|UM00508.1|UM00621.1|UM02782.1|UM03191.1|UM01618.1|UM02064.1
71103	31.287	118.65	4	28	72	3222	DNA conformation change	HTZ1|RVB2|UM05257.1|RVB1
48878	32.638	118.65	3	14	72	3222	chemical homeostasis	UM00630.1|UM00508.1|UM01618.1
6099	32.638	118.65	3	14	72	3222	tricarboxylic acid cycle	UM01328.1|UM01172.1|UM01329.1
6518	32.638	118.65	3	14	72	3222	peptide metabolic process	UM02120.1|UM04004.1|UM02291.1
46356	32.638	118.65	3	14	72	3222	acetyl-CoA catabolic process	UM01328.1|UM01172.1|UM01329.1
50801	32.638	118.65	3	14	72	3222	ion homeostasis	UM00630.1|UM00508.1|UM01618.1
6084	40.148	144.25	3	15	72	3222	acetyl-CoA metabolic process	UM01328.1|UM01172.1|UM01329.1
6541	47.15	165.56	2	5	72	3222	glutamine metabolic process	UM03527.1|UM03850.1
6549	47.15	165.56	2	5	72	3222	isoleucine metabolic process	UM02461.1|UM03239.1
9109	48.627	168.83	3	16	72	3222	coenzyme catabolic process	UM01328.1|UM01172.1|UM01329.1
51187	58.109	199.51	3	17	72	3222	cofactor catabolic process	UM01328.1|UM01172.1|UM01329.1
32774	59.265	201.24	11	209	72	3222	RNA biosynthetic process	UM03334.1|VID21|UM03852.1|HTZ1|RVB2|YAF9|ARP4|SWC4|SWR1|SWC5|RVB1
19725	64.062	210.89	4	34	72	3222	cellular homeostasis	UM00630.1|UM00508.1|UM02461.1|UM01618.1
9152	64.062	210.89	4	34	72	3222	purine ribonucleotide biosynthetic process	UM06324.1|UM05277.1|UM05090.1|UM03191.1
6732	64.153	210.89	6	76	72	3222	coenzyme metabolic process	UM02120.1|UM01328.1|UM01172.1|UM01329.1|UM04004.1|UM02291.1
16043	76.348	248.33	12	247	72	3222	cellular component organization	UM00630.1|VID21|UM00508.1|HTZ1|RVB2|UM05257.1|YAF9|ARP4|SWC4|SWR1|SWC5|RVB1
6164	78.683	253.26	4	36	72	3222	purine nucleotide biosynthetic process	UM06324.1|UM05277.1|UM05090.1|UM03191.1
30005	96.183	306.4	2	7	72	3222	cellular di-, tri-valent inorganic cation homeostasis	UM00508.1|UM01618.1
6066	97.971	308.91	6	83	72	3222	alcohol metabolic process	UM04871.1|UM03299.1|UM01054.1|UM03356.1|UM05339.1|UM03854.1
43648	121.5	379.21	3	22	72	3222	dicarboxylic acid metabolic process	UM05984.1|UM02461.1|UM02307.1
6094	126.4	386.71	2	8	72	3222	gluconeogenesis	UM03299.1|UM01054.1
55066	126.4	386.71	2	8	72	3222	di-, tri-valent inorganic cation homeostasis	UM00508.1|UM01618.1
9260	135.22	403.48	4	42	72	3222	ribonucleotide biosynthetic process	UM06324.1|UM05277.1|UM05090.1|UM03191.1
42592	135.22	403.48	4	42	72	3222	homeostatic process	UM00630.1|UM00508.1|UM02461.1|UM01618.1
44262	135.8	403.48	6	89	72	3222	cellular carbohydrate metabolic process	UM04871.1|UM03299.1|UM01054.1|UM03356.1|UM05339.1|UM03854.1
8152	147.03	432.68	61	2360	72	3222	metabolic process	LEU1|UM01328.1|UM05090.1|UM02801.1|UM03850.1|RVB2|UM00595.1|RVB1|UM05277.1|UM03299.1|UM02461.1|UM03854.1|UM04562.1|UM06070.1|UM00311.1|ARP4|UM02125.1|UM04004.1|UM05339.1|UM03402.1|VID21|UM00215.1|HTZ1|UM03239.1|UM02307.1|UM01329.1|UM03766.1|UM03523.1|UM03334.1|UM06063.1|UM04871.1|UM03527.1|UM04156.1|UM02164.1|UM03191.1|UM04746.1|UM02120.1|UM00630.1|UM06324.1|UM05021.1|UM04872.1|UM05984.1|UM01172.…
[truncated: 30 more columns]

## Sheet: Cluster 7
File created with bingo (c) on 13/11/2014 at 13:02:50
ontology: namespace
curator: bingo
Selected ontology file : bundle://168.0:1/data/GO_Biological_Process
Selected annotation file : C:\Users\Administrador\Documents\gene_association(Um).goa
Discarded evidence codes :
Overrepresentation
Selected statistical test : Hypergeometric test
Selected correction : Benjamini & Hochberg False Discovery Rate (FDR) correction
Selected significance level : 0.05
Testing option : Use whole annotation as reference set
The selected cluster :
UM06328.1	UM03493.1	UM02350.1	UM00575.1	UM04401.1	UM04603.1	UM00468.1	UM00403.1	UM02001.1	UM00368.1	UM02837.1	UM01279.1	ADE6	UM00614.1	UM01903.1	ATP6	UM05340.1	UM06453.1	UM01560.1	UM05320.1	UM01517.1	UM02512.1	UM05106.1	UM06142.1	UM05828	UM01101.1	UM01096.1	UM00709.1	UM00248.1	CCR4	UM02760.1	UM05379.1	UM01093.1	UM05403.1	MYO1	UM04489.1	UM03543.1	UM00812.1	UM05918.1	UM01672.1	UM06338.1	PEB1	UM04507.1	UM04967.1	UM05130.1	UM01458.1	UM04529.1	UM03571.1	UM00870.1	UM05362.1
No annotations were retrieved for the following entities:
UM04489.1	UM06328.1	UM03543.1	UM04594.1	UM00575.1	UM05918.1	UM06449.1	UM05140.1	UM06338.1	PEB1	UM04052.1	UM00709.1	UM05864.1	UM01093.1	UM05340.1	MYO1
GO-ID	p-value	corr p-value	x	n	X	N	Description	Genes in test set
6457	1.3969e-05	0.0047776	10	41	59	3221	protein folding	UM01101.1|UM03493.1|UM02350.1|UM06067.1|UM02571.1|UM01279.1|UM06235.1|UM03582.1|UM04401.1|UM00870.1
33043	0.030656	1.2975	5	14	59	3221	regulation of organelle organization	UM01034.1|UM02837.1|UM04047.1|UM05906.1|UM01346.1
51493	0.034144	1.2975	4	7	59	3221	regulation of cytoskeleton organization	UM01034.1|UM02837.1|UM05906.1|UM01346.1
8064	0.034144	1.2975	4	7	59	3221	regulation of actin polymerization or depolymerization	UM01034.1|UM02837.1|UM05906.1|UM01346.1
30832	0.034144	1.2975	4	7	59	3221	regulation of actin filament length	UM01034.1|UM02837.1|UM05906.1|UM01346.1
30833	0.034144	1.2975	4	7	59	3221	regulation of actin filament polymerization	UM01034.1|UM02837.1|UM05906.1|UM01346.1
32271	0.034144	1.2975	4	7	59	3221	regulation of protein polymerization	UM01034.1|UM02837.1|UM05906.1|UM01346.1
32956	0.034144	1.2975	4	7	59	3221	regulation of actin cytoskeleton organization	UM01034.1|UM02837.1|UM05906.1|UM01346.1
32970	0.034144	1.2975	4	7	59	3221	regulation of actin filament-based process	UM01034.1|UM02837.1|UM05906.1|UM01346.1
43254	0.067356	2.0942	4	8	59	3221	regulation of protein complex assembly	UM01034.1|UM02837.1|UM05906.1|UM01346.1
44087	0.067356	2.0942	4	8	59	3221	regulation of cellular component biogenesis	UM01034.1|UM02837.1|UM05906.1|UM01346.1
30036	0.090839	2.5889	5	17	59	3221	actin cytoskeleton organization	UM01034.1|UM00248.1|UM05106.1|UM01346.1|UM05582.1
30029	0.12402	3.2627	5	18	59	3221	actin filament-based process	UM01034.1|UM00248.1|UM05106.1|UM01346.1|UM05582.1
51128	0.16596	4.0542	5	19	59	3221	regulation of cellular component organization	UM01034.1|UM02837.1|UM04047.1|UM05906.1|UM01346.1
45010	0.23064	4.93	3	4	59	3221	actin nucleation	UM01034.1|UM05106.1|UM01346.1
34314	0.23064	4.93	3	4	59	3221	Arp2/3 complex-mediated actin nucleation	UM01034.1|UM05106.1|UM01346.1
32535	0.45082	8.5655	4	12	59	3221	regulation of cellular component size	UM01034.1|UM02837.1|UM05906.1|UM01346.1
90066	0.45082	8.5655	4	12	59	3221	regulation of anatomical structure size	UM01034.1|UM02837.1|UM05906.1|UM01346.1
7010	0.69076	12.434	6	40	59	3221	cytoskeleton organization	UM01034.1|UM05320.1|UM00248.1|UM05106.1|UM01346.1|UM05582.1
7015	1.9402	33.178	3	7	59	3221	actin filament organization	UM01034.1|UM05106.1|UM01346.1
51258	3.064	49.899	3	8	59	3221	protein polymerization	UM05320.1|UM05106.1|UM05828
6091	3.3277	51.731	7	74	59	3221	generation of precursor metabolites and energy	UM00403.1|UM03999.1|UM00674.1|UM01517.1|UM02512.1|UM05379.1|ATP6
6164	3.7009	55.031	5	35	59	3221	purine nucleotide biosynthetic process	UM00993.1|UM00812.1|UM05379.1|ADE6|ATP6
6099	18.413	251.89	3	14	59	3221	tricarboxylic acid cycle	UM00403.1|UM03999.1|UM01517.1
46356	18.413	251.89	3	14	59	3221	acetyl-CoA catabolic process	UM00403.1|UM03999.1|UM01517.1
6084	22.718	288.34	3	15	59	3221	acetyl-CoA metabolic process	UM00403.1|UM03999.1|UM01517.1
6260	23.354	288.34	5	52	59	3221	DNA replication	UM02760.1|UM01458.1|UM00527.1|UM04529.1|UM05403.1
6732	23.607	288.34	6	76	59	3221	coenzyme metabolic process	UM00403.1|UM03999.1|UM04138.1|UM01517.1|UM01672.1|UM02608.1
9109	27.599	318.72	3	16	59	3221	coenzyme catabolic process	UM00403.1|UM03999.1|UM01517.1
9152	27.958	318.72	4	33	59	3221	purine ribonucleotide biosynthetic process	UM00993.1|UM00812.1|UM05379.1|ATP6
6006	31.257	344.84	4	34	59	3221	glucose metabolic process	UM00674.1|UM04138.1|UM02512.1|UM05130.1
51187	33.079	353.54	3	17	59	3221	cofactor catabolic process	UM00403.1|UM03999.1|UM01517.1
6996	37.006	380.88	9	173	59	3221	organelle organization	UM01034.1|UM05320.1|UM00248.1|UM04224.1|ESA1|UM05106.1|UM04603.1|UM01346.1|UM05582.1
9165	37.865	380.88	5	58	59	3221	nucleotide biosynthetic process	UM00993.1|UM00812.1|UM05379.1|ADE6|ATP6
34654	50.573	480.44	5	62	59	3221	nucleobase, nucleoside, nucleotide and nucleic acid biosynthetic process	UM00993.1|UM00812.1|UM05379.1|ADE6|ATP6
34404	50.573	480.44	5	62	59	3221	nucleobase, nucleoside and nucleotide biosynthetic process	UM00993.1|UM00812.1|UM05379.1|ADE6|ATP6
[truncated: 25 more columns]

## Sheet: Cluster 8
File created with bingo (c) on 13/11/2014 at 13:04:42
ontology: namespace
curator: bingo
Selected ontology file : bundle://168.0:1/data/GO_Biological_Process
Selected annotation file : C:\Users\Administrador\Documents\gene_association(Um).goa
Discarded evidence codes :
Overrepresentation
Selected statistical test : Hypergeometric test
Selected correction : Benjamini & Hochberg False Discovery Rate (FDR) correction
Selected significance level : 0.05
Testing option : Use whole annotation as reference set
The selected cluster :
UM01726.1	UM03997.1	UM00694.1	UM02899.1	UM03425.1	UM01708.1	UM06430.1	UM04285.1	UM01627.1	UM02922.1	UM05832.1	UM03576.1	UM06045.1	MET3	UM03069.1	UM02908.1	UM00766.1	UM00458.1	UM02067.1	UM03735.1	UM00260.1	UM03734.1	UM03449.1	UM06400.1	UM06065.1	UM06111.1	UM02715.1	UM01110.1	UM05863.1	UM02792.1	UM06005.1	UM01005.1	WEE1	UM04452.1	UM06345.1	UM03183.1	UM04497.1	UM00265.1	UM04597.1	UM02218.1	UM03308.1	UM00787.1	UM06368.1	POL2	UM01049.1	UM04612.1	UM00363.1
No annotations were retrieved for the following entities:
UM05863.1	UM00766.1	UM03425.1
GO-ID	p-value	corr p-value	x	n	X	N	Description	Genes in test set
43436	3.0417e-06	0.00020668	17	203	44	3222	oxoacid metabolic process	UM01726.1|UM02792.1|UM02899.1|UM01708.1|UM04285.1|MET3|UM03069.1|UM06345.1|UM04497.1|UM03183.1|UM02218.1|UM04597.1|UM00260.1|UM00787.1|UM06065.1|UM04612.1|UM06111.1
19752	3.0417e-06	0.00020668	17	203	44	3222	carboxylic acid metabolic process	UM01726.1|UM02792.1|UM02899.1|UM01708.1|UM04285.1|MET3|UM03069.1|UM06345.1|UM04497.1|UM03183.1|UM02218.1|UM04597.1|UM00260.1|UM00787.1|UM06065.1|UM04612.1|UM06111.1
6082	3.8455e-06	0.00020668	17	206	44	3222	organic acid metabolic process	UM01726.1|UM02792.1|UM02899.1|UM01708.1|UM04285.1|MET3|UM03069.1|UM06345.1|UM04497.1|UM03183.1|UM02218.1|UM04597.1|UM00260.1|UM00787.1|UM06065.1|UM04612.1|UM06111.1
42180	4.1544e-06	0.00020668	17	207	44	3222	cellular ketone metabolic process	UM01726.1|UM02792.1|UM02899.1|UM01708.1|UM04285.1|MET3|UM03069.1|UM06345.1|UM04497.1|UM03183.1|UM02218.1|UM04597.1|UM00260.1|UM00787.1|UM06065.1|UM04612.1|UM06111.1
96	9.4779e-06	0.00037722	7	17	44	3222	sulfur amino acid metabolic process	UM01726.1|MET3|UM06345.1|UM02792.1|UM02218.1|UM06065.1|UM04612.1
9069	3.9673e-05	0.0013158	6	12	44	3222	serine family amino acid metabolic process	MET3|UM06345.1|UM03183.1|UM02792.1|UM02218.1|UM00260.1
9070	7.747e-05	0.0022024	5	7	44	3222	serine family amino acid biosynthetic process	MET3|UM06345.1|UM03183.1|UM02792.1|UM02218.1
6084	0.00020843	0.0051846	6	15	44	3222	acetyl-CoA metabolic process	UM04452.1|UM03069.1|UM02899.1|UM00787.1|UM01627.1|UM06111.1
6534	0.00030287	0.0060272	4	4	44	3222	cysteine metabolic process	MET3|UM06345.1|UM02792.1|UM02218.1
19344	0.00030287	0.0060272	4	4	44	3222	cysteine biosynthetic process	MET3|UM06345.1|UM02792.1|UM02218.1
6520	0.0015382	0.027827	12	138	44	3222	cellular amino acid metabolic process	UM01726.1|MET3|UM06345.1|UM04497.1|UM03183.1|UM02792.1|UM02218.1|UM04597.1|UM00260.1|UM01708.1|UM06065.1|UM04612.1
6790	0.0022066	0.036592	7	34	44	3222	sulfur metabolic process	UM01726.1|MET3|UM06345.1|UM02792.1|UM02218.1|UM06065.1|UM04612.1
44106	0.0028815	0.04411	12	146	44	3222	cellular amine metabolic process	UM01726.1|MET3|UM06345.1|UM04497.1|UM03183.1|UM02792.1|UM02218.1|UM04597.1|UM00260.1|UM01708.1|UM06065.1|UM04612.1
44281	0.0051364	0.07301	22	555	44	3222	small molecule metabolic process	UM01726.1|UM02792.1|UM03997.1|UM02899.1|UM01708.1|UM04285.1|UM06045.1|MET3|UM06345.1|UM03069.1|UM04497.1|UM03183.1|UM02908.1|UM02218.1|UM04597.1|UM00260.1|UM00787.1|UM03734.1|UM06368.1|UM06065.1|UM04612.1|UM06111.1
6099	0.0068788	0.085556	5	14	44	3222	tricarboxylic acid cycle	UM04452.1|UM02899.1|UM00787.1|UM01627.1|UM06111.1
46356	0.0068788	0.085556	5	14	44	3222	acetyl-CoA catabolic process	UM04452.1|UM02899.1|UM00787.1|UM01627.1|UM06111.1
9308	0.00844	0.098798	12	161	44	3222	amine metabolic process	UM01726.1|MET3|UM06345.1|UM04497.1|UM03183.1|UM02792.1|UM02218.1|UM04597.1|UM00260.1|UM01708.1|UM06065.1|UM04612.1
6519	0.010316	0.11405	12	164	44	3222	cellular amino acid and derivative metabolic process	UM01726.1|MET3|UM06345.1|UM04497.1|UM03183.1|UM02792.1|UM02218.1|UM04597.1|UM00260.1|UM01708.1|UM06065.1|UM04612.1
9109	0.014707	0.15403	5	16	44	3222	coenzyme catabolic process	UM04452.1|UM02899.1|UM00787.1|UM01627.1|UM06111.1
51187	0.020624	0.20521	5	17	44	3222	cofactor catabolic process	UM04452.1|UM02899.1|UM00787.1|UM01627.1|UM06111.1
6535	0.023779	0.22534	3	3	44	3222	cysteine biosynthetic process from serine	UM06345.1|UM02792.1|UM02218.1
9066	0.083426	0.75463	5	22	44	3222	aspartate family amino acid metabolic process	UM01726.1|MET3|UM04597.1|UM06065.1|UM04612.1
44272	0.10552	0.91301	5	23	44	3222	sulfur compound biosynthetic process	UM01726.1|MET3|UM06345.1|UM02792.1|UM02218.1
97	0.13841	1.1476	4	12	44	3222	sulfur amino acid biosynthetic process	MET3|UM06345.1|UM02792.1|UM02218.1
6555	0.19794	1.5316	4	13	44	3222	methionine metabolic process	UM01726.1|MET3|UM06065.1|UM04612.1
9060	0.2001	1.5316	5	26	44	3222	aerobic respiration	UM04452.1|UM02899.1|UM00787.1|UM01627.1|UM06111.1
15980	0.32271	2.3785	6	47	44	3222	energy derivation by oxidation of organic compounds	UM04452.1|UM03069.1|UM02899.1|UM00787.1|UM01627.1|UM06111.1
51186	0.42488	3.0197	8	99	44	3222	cofactor metabolic process	UM04452.1|UM03069.1|UM00458.1|UM03997.1|UM02899.1|UM00787.1|UM01627.1|UM06111.1
6563	0.46209	3.1709	3	6	44	3222	L-serine metabolic process	UM06345.1|UM02792.1|UM02218.1
45333	1.3519	8.9676	5	38	44	3222	cellular respiration	UM04452.1|UM02899.1|UM00787.1|UM01627.1|UM06111.1
8152	1.493	9.5843	42	2360	44	3222	metabolic process	UM01726.1|UM00694.1|UM03997.1|UM02899.1|UM01708.1|UM06430.1|UM04285.1|UM01627.1|UM02922.1|UM03576.1|UM05832.1|UM06045.1|MET3|UM03069.1|UM02908.1|UM00458.1|UM02067.1|UM00260.1|UM03734.1|UM06400.1|UM06065.1|UM06111.1|UM02715.1|UM01110.1|UM02792.1|UM06005.1|UM01005.1|WEE1|UM04452.1|UM06345.1|UM04497.1|UM03183.1|UM00265.1|UM02218.1|UM04597.1|UM03308.1|UM00787.1|UM06368.1|POL2|UM04612.1|UM01049.1|UM00…
46156	1.8231	10.365	2	2	44	3222	siroheme metabolic process	UM00458.1|UM03997.1
19354	1.8231	10.365	2	2	44	3222	siroheme biosynthetic process	UM00458.1|UM03997.1
70813	1.8231	10.365	2	2	44	3222	hydrogen sulfide metabolic process	UM01726.1|MET3
70814	1.8231	10.365	2	2	44	3222	hydrogen sulfide biosynthetic process	UM01726.1|MET3
8652	1.8945	10.472	6	64	44	3222	cellular amino acid biosynthetic process	MET3|UM06345.1|UM04497.1|UM03183.1|UM02792.1|UM02218.1
9309	2.8785	15.482	6	69	44	3222	amine biosynthetic process	MET3|UM06345.1|UM04497.1|UM03183.1|UM02792.1|UM02218.1
6091	4.5479	23.816	6	75	44	3222	generation of precursor metabolites and energy	UM04452.1|UM03069.1|UM02899.1|UM00787.1|UM01627.1|UM06111.1
6732	4.8875	24.939	6	76	44	3222	coenzyme metabolic process	UM04452.1|UM03069.1|UM02899.1|UM00787.1|UM01627.1|UM06111.1
103	5.4217	26.415	2	3	44	3222	sulfate assimilation	UM01726.1|MET3
55114	5.4423	26.415	15	449	44	3222	oxidation reduction	UM03997.1|UM00694.1|UM01708.1|UM02922.1|UM03576.1|UM04452.1|UM03183.1|UM00458.1|UM06368.1|UM06400.1|UM06065.1|UM04612.1|UM01049.1|UM00363.1|UM06111.1
46394	11.377	52.652	6	89	44	3222	carboxylic acid biosynthetic process	MET3|UM06345.1|UM04497.1|UM03183.1|UM02792.1|UM02218.1
16053	11.377	52.652	6	89	44	3222	organic acid biosynthetic process	MET3|UM06345.1|UM04497.1|UM03183.1|UM02792.1|UM02218.1
44271	13.433	60.755	8	163	44	3222	cellular nitrogen compound biosynthetic process	MET3|UM06345.1|UM04497.1|UM03183.1|UM02792.1|UM00458.1|UM02218.1|UM03997.1
9262	26.409	116.78	2	6	44	3222	deoxyribonucleotide metabolic process	UM02908.1|UM06368.1
6544	36.652	155.18	2	7	44	3222	glycine metabolic process	UM03183.1|UM00260.1
6783	36.652	155.18	2	7	44	3222	heme biosynthetic process	UM00458.1|UM03997.1
42168	48.446	200.85	2	8	44	3222	heme metabolic process	UM00458.1|UM03997.1
44237	60.337	245.04	31	1635	44	3222	cellular metabolic process	UM01726.1|UM03997.1|UM02899.1|UM01708.1|UM04285.1|UM01627.1|UM05832.1|MET3|UM06045.1|UM03069.1|UM02908.1|UM00458.1|UM02067.1|UM00260.1|UM03734.1|UM06065.1|UM06111.1|UM01110.1|UM02792.1|UM01005.1|WEE1|UM04452.1|UM06345.1|UM04497.1|UM03183.1|UM02218.1|UM04597.1|UM00787.1|UM06368.1|POL2|UM04612.1
6779	61.748	245.76	2	9	44	3222	porphyrin biosynthetic process	UM00458.1|UM03997.1
6778	76.518	298.57	2	10	44	3222	porphyrin metabolic process	UM00458.1|UM03997.1
46148	129.23	424.62	2	13	44	3222	pigment biosynthetic process	UM00458.1|UM03997.1
33014	129.23	424.62	2	13	44	3222	tetrapyrrole biosynthetic process	UM00458.1|UM03997.1
46080	136.56	424.62	1	1	44	3222	dUTP metabolic process	UM02908.1
6545	136.56	424.62	1	1	44	3222	glycine biosynthetic process	UM03183.1
43419	136.56	424.62	1	1	44	3222	urea catabolic process	UM06045.1
6102	136.56	424.62	1	1	44	3222	isocitrate metabolic process	UM06111.1
6083	136.56	424.62	1	1	44	3222	acetate metabolic process	UM03069.1
6085	136.56	424.62	1	1	44	3222	acetyl-CoA biosynthetic process	UM03069.1
19654	136.56	424.62	1	1	44	3222	acetate fermentation	UM03069.1
42450	136.56	424.62	1	1	44	3222	arginine biosynthetic process via ornithine	UM04497.1
31107	136.56	424.62	1	1	44	3222	septin ring disassembly	UM03735.1
19627	136.56	424.62	1	1	44	3222	urea metabolic process	UM06045.1
19427	136.56	424.62	1	1	44	3222	acetyl-CoA biosynthetic process from acetate	UM03069.1
42440	149.47	450.67	2	14	44	3222	pigment metabolic process	UM00458.1|UM03997.1
33013	149.47	450.67	2	14	44	3222	tetrapyrrole metabolic process	UM00458.1|UM03997.1

## Sheet: No cluster
File created with bingo (c) on 13/11/2014 at 13:08:04
ontology: namespace
curator: bingo
Selected ontology file : bundle://168.0:1/data/GO_Biological_Process
Selected annotation file : C:\Users\Administrador\Documents\gene_association(Um).goa
Discarded evidence codes :
Overrepresentation
Selected statistical test : Hypergeometric test
Selected correction : Benjamini & Hochberg False Discovery Rate (FDR) correction
Selected significance level : 0.05
Testing option : Use whole annotation as reference set
The selected cluster :
UM01639.1	UM02755.1	UM04605.1	UM00176.1	UM03243.1	UM00756.1	UM06348.1	UM03329.1	ATP9	UM06185.1	ATP8	UM01250.1	UM03276.1	FAL1	UM01764.1	UM03596.1	UM06285.1	UM05833.1	UM03332.1	UM05142.1	UM05019.1	UM01718.1	UM05996.1	UM00584.1	MCR1	UM04904.1	UM00945.1	UM00957.1	UM00118.1	UM00813.1	UM03320.1	UM05470.1	UM02158.1	UM01704.1	RAC1	UM00904.1	UM03503.1	UM05499.1	UM00905.1	UM00672.1	UM06083.1	UM04253.1	UM00803.1	UM01463.1	UM02752.1	UM00955.1	UM03517.1	UM04470.1	UM03053.1	UM04973.1
UM03763.1	UM00168.1	UM03298.1	UM04879.1	UM04586.1	UM05645.1	UM06057.1	UM04332.1	UM05091.1	UM01925.1	UM05212.1	GET3	UM02703.1	UM00919.1	UM00199	UM05207.1	UM02653.1	UM03014.1	UM00430.1	UM05373.1	UM05450.1	UM02708.1	UM01748.1	UM03206.1	UM01212.1	UM05643.1	UM05179.1	UM04782.1	UM02790.1	RAS3	UM04417.1	SPB4	UM01747.1	UM02442.1	UM05725.1	UM06211.1	UM00542.1	UM03300.1	UM02706.1	UM00910.1	UM01921.1	UM05029.1	UM01042.1	UM00939.1	UM00231.1	UM03104.1	UM04324.1	UM02885.1	UM02212.1	UM04284.1
UM00615.1	UM02902.1	UM01619.1	PYR6	UM03867.1	UM00949.1	UM02600.1	UM01674.1	UM03085.1	UM04496.1	UM01412.1	UM00423.1	UM03081.1	UM02390.1	UM04460.1	SMU1	UM04565.1	UM03921.1	UM03833.1	UM04611.1	UM00453.1	UM00582.1	UM06274.1	UM01023.1	UM04488.1	UM05511.1	UM00429.1	UM02173.1	UM00370.1	UM04325.1	UM03353.1	UM01846.1	UM05831.1	UM06491.1	UM02892.1	UM02422.1	UM06234.1	UM04994.1	UM02528.1	YUP1	UM01140.1	MON1	UM01141.1	UM04561.1	UM06460.1	UM03286.1	UM03270.1	UM05829.1	HHT1	UM02897.1
No annotations were retrieved for the following entities:
UM00168.1	UM04605.1	UM04586.1	UM05359.1	UM02918.1	UM05754.1	UM00176.1	UM06061.1	UM01925.1	UM04768.1	UM03005.1	UM06348.1	UM03329.1	UM05207.1	UM04431.1	UM05373.1	UM06090.1	UM03276.1	UM01748.1	UM01764.1	UM04312.1	UM03596.1	UM05833.1	UM04417.1	UM03332.1	UM02663.1	UM02661.1	UM03936.1	UM05996.1	UM00542.1	UM00910.1	UM05029.1	UM04904.1	CHS7	CHS6	CHS8	UM02885.1	UM04284.1	UM01294.1	UM01416.1	UM04059.1	UM00356.1	UM05283.1	UM03102.1	UM05470.1	UM00904.1	UM03503.1	UM05499.1	UM06117.1	UM03517.1
GO-ID	p-value	corr p-value	x	n	X	N	Description	Genes in test set
44281	2.0686e-08	2.3809e-05	127	555	424	3220	small molecule metabolic process	UM03169.1|RKI1|UM06057.1|GET3|UM02703.1|ATP9|UM03014.1|UM00430.1|ATP8|UM01250.1|UM00975.1|UM03206.1|UM06285.1|UM04782.1|UM02790.1|UM01366.1|UM05019.1|UM01718.1|UM01009.1|UM05725.1|UM02577.1|UM01364.1|UM00231.1|ADK1|UM04324.1|UM00945.1|UM06035.1|UM02997.1|UM00350.1|UM03320.1|UM02432.1|UM05610.1|UM02028.1|UM01984.1|ACC|UM02376.1|UM02158.1|UM03093.1|UM04622.1|UM06083.1|UM00672.1|UM04253.1|UM00955.1|…
271	0.00013866	0.079802	10	11	424	3220	polysaccharide biosynthetic process	UM01009.1|UM01639.1|UM04470.1|UM05584.1|UM01366.1|CHS1|CHS3|CHS2|UM03199.1|CHS4
55086	0.00034169	0.1311	54	198	424	3220	nucleobase, nucleoside and nucleotide metabolic process	UM05451.1|RKI1|GUA1|GET3|UM02868.1|UM02849.1|ATP9|UM03014.1|ATP8|UM05126.1|PYR6|UM00770.1|UM00975.1|UM03206.1|UM02790.1|UM01103.1|TUB1|UM05019.1|UM04565.1|UM02577.1|UM01364.1|UM06224.1|UM06080.1|UM00231.1|ADK1|UM01794.1|UM06035.1|UM02407.1|UM01023.1|UM03320.1|UM05654.1|UM03774.1|UM01984.1|UM02359.1|GPA1|UM02697.1|UM03599.1|UM00564.1|UM03811.1|UM04622.1|UM02592.1|UM00672.1|UM04253.1|UM03306.1|UM02…
44262	0.00098748	0.22991	31	89	424	3220	cellular carbohydrate metabolic process	UM01639.1|UM02212.1|RKI1|UM06057.1|UM01875.1|UM01984.1|UM00429.1|UM02703.1|UM02173.1|UM01461.1|UM03811.1|UM03093.1|UM02592.1|UM01619.1|UM04994.1|UM04470.1|UM02790.1|UM05584.1|UM01366.1|UM02390.1|UM03199.1|UM03080.1|UM04561.1|UM01718.1|UM03270.1|UM01009.1|GAPD|UM04930.1|UM04919.1|UM02577.1|UM04659.1
7264	0.00099872	0.22991	22	51	424	3220	small GTPase mediated signal transduction	UM03833.1|UM03810.1|UM00949.1|UM05734.1|UM00654.1|UM00387.1|UM05668.1|RAS3|UM01366.1|UM05654.1|UM01651.1|CDC42|UM03865.1|UM05511.1|UM05212.1|RAC1|UM02754.1|UM02485.1|UM01364.1|UM00905.1|UM06104.1|UM01161.1
44237	0.0033365	0.61029	263	1633	424	3220	cellular metabolic process	UM03763.1|UM01639.1|UM04879.1|UM06057.1|UM04332.1|UM03243.1|UM05091.1|GET3|UM02703.1|UM00199|ATP9|UM03014.1|UM00430.1|ATP8|UM01250.1|UM02708.1|FAL1|UM03206.1|UM05179.1|UM06285.1|UM04782.1|UM02790.1|UM05142.1|SPB4|UM05019.1|UM01718.1|UM02442.1|UM05725.1|UM06211.1|UM00584.1|UM01042.1|UM00231.1|UM04324.1|UM00945.1|UM02212.1|UM00957.1|UM03320.1|URBS1|UM01984.1|ACC|CHK1|TIF35|UM02376.1|TIF32|UM02158.1…
9117	0.0042418	0.61029	49	185	424	3220	nucleotide metabolic process	UM05451.1|RKI1|GUA1|GET3|UM02868.1|UM02849.1|ATP9|UM03014.1|ATP8|UM05126.1|UM00770.1|PYR6|UM00975.1|UM03206.1|UM02790.1|UM01103.1|TUB1|UM02577.1|UM01364.1|UM06224.1|UM06080.1|UM00231.1|ADK1|UM01794.1|UM06035.1|UM02407.1|UM05654.1|UM01023.1|UM03774.1|UM01984.1|UM02359.1|GPA1|UM02697.1|UM03599.1|UM00564.1|UM03811.1|UM04622.1|UM02592.1|UM04253.1|UM03306.1|UM02148.1|UM04195.1|UM03153.1|UM03803.1|UM04…
6753	0.0042418	0.61029	49	185	424	3220	nucleoside phosphate metabolic process	UM05451.1|RKI1|GUA1|GET3|UM02868.1|UM02849.1|ATP9|UM03014.1|ATP8|UM05126.1|UM00770.1|PYR6|UM00975.1|UM03206.1|UM02790.1|UM01103.1|TUB1|UM02577.1|UM01364.1|UM06224.1|UM06080.1|UM00231.1|ADK1|UM01794.1|UM06035.1|UM02407.1|UM05654.1|UM01023.1|UM03774.1|UM01984.1|UM02359.1|GPA1|UM02697.1|UM03599.1|UM00564.1|UM03811.1|UM04622.1|UM02592.1|UM04253.1|UM03306.1|UM02148.1|UM04195.1|UM03153.1|UM03803.1|UM04…
6413	0.0065225	0.75074	15	29	424	3220	translational initiation	UM03320.1|UM06377.1|UM05091.1|PRT1|DED1|UM04371.1|TIF35|TIF32|UM00199|UM01321|TIF1|NIP1|UM04837|INT6|UM01463.1
32268	0.0065225	0.75074	15	29	424	3220	regulation of cellular protein metabolic process	UM01366.1|UM06003.1|UM03774.1|PRT1|UM02450.1|UM02359.1|UM05045.1|TIF35|TIF32|UM01321|UM06224.1|NIP1|FES1|UM04837|INT6
6091	0.0091517	0.9576	26	74	424	3220	generation of precursor metabolites and energy	UM05451.1|UM01023.1|UM01984.1|UM02477.1|UM02173.1|COB|ATP9|UM03093.1|SDH2|ATP8|UM02708.1|UM00975.1|UM04470.1|UM02790.1|UM05584.1|UM01366.1|UM01103.1|UM03080.1|AI2|UM03270.1|UM01009.1|GAPD|COX3|COX2|UM02691.1|UM04802.1
35556	0.012967	1.1644	29	89	424	3220	intracellular signal transduction	UM03833.1|UM05734.1|UM00453.1|UM05654.1|CDC42|UM05511.1|UM05212.1|RAC1|GPA1|UM00905.1|UM03810.1|UM00949.1|UM00654.1|UM05668.1|UM00387.1|KPP6|UM01366.1|RAS3|KPP2|UM01651.1|UM03865.1|HOG1|UM01364.1|UM02485.1|UM02754.1|UM04931.1|UM06104.1|UM01161.1|UM06013.1
23034	0.013919	1.1644	30	94	424	3220	intracellular signaling pathway	UM03833.1|UM05734.1|UM00453.1|UM05654.1|CDC42|UM05511.1|UM05212.1|RAC1|GPA1|UM00905.1|UM03810.1|UM00949.1|UM00654.1|UM05668.1|UM00387.1|KPP6|UM01366.1|RAS3|KPP2|UM01651.1|UM03080.1|HOG1|UM03865.1|UM01364.1|UM02485.1|UM02754.1|UM04931.1|UM06104.1|UM01161.1|UM06013.1
6006	0.014163	1.1644	16	34	424	3220	glucose metabolic process	UM04470.1|RKI1|UM05584.1|UM02790.1|UM01366.1|UM03080.1|UM01984.1|GAPD|UM01009.1|UM04930.1|UM02703.1|UM02173.1|UM02577.1|UM03811.1|UM03093.1|UM02592.1
5996	0.016745	1.2505	20	50	424	3220	monosaccharide metabolic process	UM04470.1|RKI1|UM05584.1|UM02790.1|UM01366.1|UM06057.1|UM01875.1|UM03080.1|UM04561.1|UM01984.1|UM01718.1|GAPD|UM01009.1|UM04930.1|UM02703.1|UM02173.1|UM02577.1|UM03811.1|UM03093.1|UM02592.1
34654	0.018469	1.2505	23	63	424	3220	nucleobase, nucleoside, nucleotide and nucleic acid biosynthetic process	PYR6|UM00770.1|UM05451.1|UM03206.1|UM01794.1|UM00975.1|UM06035.1|UM02407.1|UM01023.1|UM01103.1|UM03320.1|GUA1|UM04565.1|UM06080.1|UM00564.1|ATP9|UM04622.1|ATP8|UM00231.1|UM00549.1|UM03306.1|ADK1|UM05126.1
34404	0.018469	1.2505	23	63	424	3220	nucleobase, nucleoside and nucleotide biosynthetic process	PYR6|UM00770.1|UM05451.1|UM03206.1|UM01794.1|UM00975.1|UM06035.1|UM02407.1|UM01023.1|UM01103.1|UM03320.1|GUA1|UM04565.1|UM06080.1|UM00564.1|ATP9|UM04622.1|ATP8|UM00231.1|UM00549.1|UM03306.1|ADK1|UM05126.1
44283	0.021422	1.3698	48	189	424	3220	small molecule biosynthetic process	UM05451.1|UM01794.1|UM00945.1|UM04429.1|UM00872.1|UM06035.1|UM01402.1|UM02407.1|UM01023.1|UM03320.1|GUA1|UM04182.1|UM01984.1|ACC|UM06246.1|UM02703.1|UM00564.1|ATP9|UM04622.1|ATP8|UM01250.1|UM02971.1|UM03306.1|UM00955.1|UM05126.1|PYR6|UM00770.1|UM03206.1|UM00975.1|UM01446.1|UM02790.1|UM06047.1|UM06236.1|UM05504.1|UM01103.1|UM05496.1|UM05019.1|UM06460.1|UM03772.1|UM04565.1|UM06080.1|UM00934.1|UM042…
23033	0.030023	1.8188	31	102	424	3220	signaling pathway	UM03833.1|UM05734.1|UM00453.1|UM05654.1|CDC42|UM05511.1|UM05212.1|GET3|RAC1|GPA1|UM00905.1|UM03810.1|UM00949.1|UM00654.1|UM05668.1|UM00387.1|KPP6|UM01366.1|RAS3|KPP2|UM03080.1|UM01651.1|HOG1|UM03865.1|UM01364.1|UM02485.1|UM02754.1|UM04931.1|UM06104.1|UM01161.1|UM06013.1
51246	0.032522	1.8717	15	32	424	3220	regulation of protein metabolic process	UM01366.1|UM06003.1|UM03774.1|PRT1|UM02450.1|UM02359.1|UM05045.1|TIF35|TIF32|UM01321|UM06224.1|NIP1|FES1|UM04837|INT6
16051	0.034747	1.9045	13	25	424	3220	carbohydrate biosynthetic process	UM01009.1|UM01639.1|UM00429.1|UM02703.1|UM04470.1|UM05584.1|UM01366.1|CHS1|UM02390.1|CHS3|CHS2|UM03199.1|CHS4
6023	0.050542	2.5293	6	6	424	3220	aminoglycan biosynthetic process	UM01366.1|CHS1|CHS3|CHS2|UM03199.1|CHS4
6031	0.050542	2.5293	6	6	424	3220	chitin biosynthetic process	UM01366.1|CHS1|CHS3|CHS2|UM03199.1|CHS4
19318	0.056181	2.6943	18	45	424	3220	hexose metabolic process	UM04470.1|RKI1|UM05584.1|UM02790.1|UM01366.1|UM06057.1|UM01875.1|UM03080.1|UM01984.1|GAPD|UM01009.1|UM04930.1|UM02703.1|UM02173.1|UM02577.1|UM03811.1|UM03093.1|UM02592.1
6417	0.061271	2.7124	13	26	424	3220	regulation of translation	UM03774.1|PRT1|UM02450.1|UM02359.1|UM05045.1|TIF35|TIF32|UM01321|UM06224.1|FES1|NIP1|UM04837|INT6
10608	0.061271	2.7124	13	26	424	3220	posttranscriptional regulation of gene expression	UM03774.1|PRT1|UM02450.1|UM02359.1|UM05045.1|TIF35|TIF32|UM01321|UM06224.1|FES1|NIP1|UM04837|INT6
34621	0.063927	2.7252	26	81	424	3220	cellular macromolecular complex subunit organization	UM01563.1|UM04394.1|UM00289.1|TIF35|TIF32|UM00199|UM02643.1|UM03599.1|NIP1|COF1|INT6|UM06443.1|HHF1|UM01366.1|TUB1|UM03080.1|UM06003.1|UM03482.1|PRT1|UM03803.1|HHT1|UM05695.1|UM04152.1|HHT2|UM01321|UM04837
9165	0.08349	3.3782	21	59	424	3220	nucleotide biosynthetic process	PYR6|UM00770.1|UM05451.1|UM01794.1|UM00975.1|UM03206.1|UM06035.1|UM02407.1|UM01023.1|UM01103.1|GUA1|UM06080.1|UM00564.1|ATP9|UM04622.1|ATP8|UM00231.1|UM00549.1|UM03306.1|ADK1|UM05126.1
9260	0.085115	3.3782	17	42	424	3220	ribonucleotide biosynthetic process	PYR6|UM00770.1|UM05451.1|UM01794.1|UM00975.1|UM06035.1|UM01023.1|UM01103.1|GUA1|UM06080.1|UM00564.1|ATP9|UM04622.1|ATP8|UM00231.1|UM03306.1|ADK1
6066	0.10548	4.0471	26	83	424	3220	alcohol metabolic process	RKI1|UM06057.1|UM00350.1|UM02997.1|UM01875.1|UM01984.1|UM02703.1|UM02173.1|UM03811.1|UM03093.1|UM02592.1|UM01619.1|UM01446.1|UM04470.1|UM02790.1|UM05584.1|UM01366.1|UM03080.1|UM04561.1|UM01718.1|UM01009.1|GAPD|UM05725.1|UM04930.1|UM02577.1|UM04659.1
6082	0.12345	4.5835	49	206	424	3220	organic acid metabolic process	UM04324.1|UM00945.1|UM04429.1|UM00872.1|UM03169.1|UM01402.1|UM03320.1|UM01692.1|UM02432.1|GUA1|UM04182.1|UM02028.1|UM01984.1|ACC|UM06246.1|UM02376.1|UM02703.1|UM01099.1|UM01966.1|UM04787.1|UM00430.1|UM06083.1|UM00672.1|UM01250.1|UM04175.1|UM02971.1|UM00955.1|UM00770.1|UM03307.1|UM04939.1|UM02790.1|UM04782.1|UM06285.1|UM06047.1|UM05496.1|UM05019.1|UM06460.1|UM03270.1|UM00594.1|UM02208.1|UM00953.1|…
19752	0.18118	6.3195	48	203	424	3220	carboxylic acid metabolic process	UM04324.1|UM00945.1|UM04429.1|UM00872.1|UM03169.1|UM01402.1|UM03320.1|UM01692.1|UM02432.1|GUA1|UM04182.1|UM02028.1|UM01984.1|ACC|UM06246.1|UM02376.1|UM02703.1|UM01099.1|UM01966.1|UM04787.1|UM00430.1|UM06083.1|UM01250.1|UM04175.1|UM02971.1|UM00955.1|UM00770.1|UM03307.1|UM04939.1|UM02790.1|UM04782.1|UM06285.1|UM06047.1|UM05496.1|UM05019.1|UM06460.1|UM03270.1|UM00594.1|UM02208.1|UM00953.1|UM03772.1|…
43436	0.18118	6.3195	48	203	424	3220	oxoacid metabolic process	UM04324.1|UM00945.1|UM04429.1|UM00872.1|UM03169.1|UM01402.1|UM03320.1|UM01692.1|UM02432.1|GUA1|UM04182.1|UM02028.1|UM01984.1|ACC|UM06246.1|UM02376.1|UM02703.1|UM01099.1|UM01966.1|UM04787.1|UM00430.1|UM06083.1|UM01250.1|UM04175.1|UM02971.1|UM00955.1|UM00770.1|UM03307.1|UM04939.1|UM02790.1|UM04782.1|UM06285.1|UM06047.1|UM05496.1|UM05019.1|UM06460.1|UM03270.1|UM00594.1|UM02208.1|UM00953.1|UM03772.1|…
6519	0.18972	6.4227	41	164	424	3220	cellular amino acid and derivative metabolic process	UM00945.1|UM04429.1|UM00872.1|UM03169.1|UM01402.1|UM02997.1|UM03320.1|UM01692.1|UM02432.1|GUA1|UM05610.1|UM04182.1|UM01984.1|UM06246.1|UM02376.1|UM02158.1|UM05915.1|UM04787.1|UM00430.1|UM06083.1|UM01250.1|UM04175.1|UM00770.1|UM04939.1|UM02790.1|UM04782.1|UM06285.1|UM06047.1|UM05504.1|UM05496.1|UM01140.1|UM02450.1|UM05019.1|UM05725.1|UM00953.1|UM03772.1|UM00934.1|LIA1|UM04220.1|UM05531.1|UM03974.1
9987	0.21698	6.9692	317	2127	424	3220	cellular process	UM03763.1|UM01639.1|UM04879.1|UM05645.1|UM06057.1|UM04332.1|UM03243.1|UM05091.1|UM00756.1|GET3|UM02703.1|UM00919.1|UM00199|ATP9|UM03014.1|UM00430.1|ATP8|UM01250.1|UM02708.1|FAL1|UM03206.1|UM05179.1|UM06285.1|UM04782.1|UM02790.1|UM05142.1|SPB4|UM05019.1|UM01718.1|UM02442.1|UM05725.1|UM06211.1|UM03300.1|UM00584.1|UM02706.1|UM01042.1|UM00231.1|UM04324.1|UM00945.1|UM02212.1|UM00957.1|UM03320.1|URBS1|…
22607	0.21798	6.9692	28	96	424	3220	cellular component assembly	UM01639.1|UM01563.1|UM04394.1|UM00289.1|CHS5|ATG8|TIF35|TIF32|UM00199|UM02643.1|UM03599.1|UM02328.1|NIP1|INT6|UM03867.1|UM06217.1|UM06443.1|HHF1|UM01366.1|UM03577.1|TUB1|UM03482.1|PRT1|UM03803.1|HHT1|HHT2|UM01321|UM04837
7165	0.23068	7.176	33	122	424	3220	signal transduction	UM03833.1|UM05734.1|UM00453.1|UM05654.1|CDC42|UM05511.1|UM05212.1|GET3|RAC1|GPA1|UM02902.1|UM00905.1|UM03810.1|UM00949.1|UM00654.1|UM04955.1|UM00387.1|UM05668.1|KPP6|UM01366.1|RAS3|KPP2|UM03080.1|UM01651.1|HOG1|UM03865.1|UM01364.1|UM02485.1|UM02754.1|UM04931.1|UM06104.1|UM01161.1|UM06013.1
44282	0.23791	7.206	42	171	424	3220	small molecule catabolic process	UM04324.1|RKI1|UM01875.1|UM05654.1|UM05610.1|UM03774.1|UM02028.1|UM01984.1|UM02359.1|GET3|UM02158.1|UM02868.1|UM02173.1|UM02697.1|GPA1|UM03599.1|UM03811.1|UM01966.1|UM05915.1|UM03093.1|UM02592.1|UM00430.1|UM00672.1|UM04253.1|UM04175.1|UM04939.1|UM02790.1|UM02148.1|UM06285.1|UM01103.1|TUB1|UM03153.1|GAPD|UM02208.1|UM03803.1|UM04930.1|UM05695.1|UM04152.1|UM02577.1|UM01364.1|UM06224.1|UM03351.1
6446	0.2639	7.7109	9	15	424	3220	regulation of translational initiation	TIF35|UM05045.1|TIF32|UM01321|UM06224.1|NIP1|INT6|UM04837|PRT1
23060	0.2773	7.7109	33	123	424	3220	signal transmission	UM03833.1|UM05734.1|UM00453.1|UM05654.1|CDC42|UM05511.1|UM05212.1|GET3|RAC1|GPA1|UM02902.1|UM00905.1|UM03810.1|UM00949.1|UM00654.1|UM04955.1|UM00387.1|UM05668.1|KPP6|UM01366.1|RAS3|KPP2|UM03080.1|UM01651.1|HOG1|UM03865.1|UM01364.1|UM02485.1|UM02754.1|UM04931.1|UM06104.1|UM01161.1|UM06013.1
23046	0.2773	7.7109	33	123	424	3220	signaling process	UM03833.1|UM05734.1|UM00453.1|UM05654.1|CDC42|UM05511.1|UM05212.1|GET3|RAC1|GPA1|UM02902.1|UM00905.1|UM03810.1|UM00949.1|UM00654.1|UM04955.1|UM00387.1|UM05668.1|KPP6|UM01366.1|RAS3|KPP2|UM03080.1|UM01651.1|HOG1|UM03865.1|UM01364.1|UM02485.1|UM02754.1|UM04931.1|UM06104.1|UM01161.1|UM06013.1
33692	0.31435	7.7109	6	7	424	3220	cellular polysaccharide biosynthetic process	UM01009.1|UM01639.1|UM04470.1|UM05584.1|UM01366.1|UM03199.1
6073	0.31435	7.7109	6	7	424	3220	cellular glucan metabolic process	UM01009.1|UM01639.1|UM04470.1|UM05584.1|UM01366.1|UM03080.1
42180	0.31482	7.7109	48	207	424	3220	cellular ketone metabolic process	UM04324.1|UM00945.1|UM04429.1|UM00872.1|UM03169.1|UM01402.1|UM03320.1|UM01692.1|UM02432.1|GUA1|UM04182.1|UM02028.1|UM01984.1|ACC|UM06246.1|UM02376.1|UM02703.1|UM01099.1|UM01966.1|UM04787.1|UM00430.1|UM06083.1|UM01250.1|UM04175.1|UM02971.1|UM00955.1|UM00770.1|UM03307.1|UM04939.1|UM02790.1|UM04782.1|UM06285.1|UM06047.1|UM05496.1|UM05019.1|UM06460.1|UM03270.1|UM00594.1|UM02208.1|UM00953.1|UM03772.1|…
9124	0.32827	7.7109	11	22	424	3220	nucleoside monophosphate biosynthetic process	PYR6|UM01794.1|UM06035.1|UM02407.1|UM06080.1|UM00564.1|UM01023.1|UM04622.1|GUA1|UM00231.1|UM03306.1
9123	0.32827	7.7109	11	22	424	3220	nucleoside monophosphate metabolic process	PYR6|UM01794.1|UM06035.1|UM02407.1|UM06080.1|UM00564.1|UM01023.1|UM04622.1|GUA1|UM00231.1|UM03306.1
5976	0.32827	7.7109	11	22	424	3220	polysaccharide metabolic process	UM01009.1|UM01639.1|UM04470.1|UM05584.1|UM01366.1|CHS1|CHS3|CHS2|UM03080.1|UM03199.1|CHS4
46365	0.32827	7.7109	11	22	424	3220	monosaccharide catabolic process	GAPD|UM04930.1|RKI1|UM02173.1|UM02790.1|UM02577.1|UM03811.1|UM01875.1|UM03093.1|UM02592.1|UM01984.1
19320	0.32827	7.7109	11	22	424	3220	hexose catabolic process	GAPD|UM04930.1|RKI1|UM02173.1|UM02790.1|UM02577.1|UM03811.1|UM01875.1|UM03093.1|UM02592.1|UM01984.1
16310	0.33981	7.8224	43	179	424	3220	phosphorylation	UM05451.1|UM02406.1|UM00872.1|UM00957.1|UM00453.1|UM01544.1|UM03234.1|CHK1|UM02477.1|UM02173.1|UM05289.1|UM06306.1|ATP9|UM03093.1|UM04732.1|ATP8|UM02752.1|UM04456.1|UM02708.1|UM05014.1|UKA1|UM00975.1|KPP4|UM01674.1|KPP6|UM05905.1|UM04195.1|KPP2|UM03081.1|UM03928.1|UM01103.1|UM05496.1|UM03216.1|SMU1|HOG1|UM05045.1|SSN3|UM03841.1|UM00584.1|UM04659.1|UM04931.1|UM04802.1|ADK1
15980	0.35179	7.9395	17	46	424	3220	energy derivation by oxidation of organic compounds	UM02708.1|UM04470.1|UM05584.1|UM02790.1|UM01366.1|UM01023.1|UM03080.1|AI2|UM01984.1|UM03270.1|UM01009.1|UM02477.1|COX3|UM02691.1|COB|SDH2|UM04802.1
44271	0.38447	8.5102	40	163	424	3220	cellular nitrogen compound biosynthetic process	UM05451.1|UM01794.1|UM00945.1|UM04429.1|UM00872.1|UM06035.1|UM01402.1|UM02407.1|UM01023.1|UM03320.1|GUA1|UM04182.1|UM06246.1|UM00564.1|ATP9|UM04622.1|ATP8|UM01250.1|UM03306.1|UM05126.1|PYR6|UM00770.1|UM03206.1|UM00975.1|UM06285.1|UM06047.1|UM06236.1|UM01103.1|UM05496.1|UM05019.1|UM03772.1|UM04565.1|UM06080.1|UM00934.1|UM04220.1|UM05531.1|UM00231.1|UM03974.1|UM00549.1|ADK1
44264	0.5498	11.94	7	10	424	3220	cellular polysaccharide metabolic process	UM01009.1|UM01639.1|UM04470.1|UM05584.1|UM01366.1|UM03080.1|UM03199.1
23052	0.56251	11.99	33	127	424	3220	signaling	UM03833.1|UM05734.1|UM00453.1|UM05654.1|CDC42|UM05511.1|UM05212.1|GET3|RAC1|GPA1|UM02902.1|UM00905.1|UM03810.1|UM00949.1|UM00654.1|UM04955.1|UM00387.1|UM05668.1|KPP6|UM01366.1|RAS3|KPP2|UM03080.1|UM01651.1|HOG1|UM03865.1|UM01364.1|UM02485.1|UM02754.1|UM04931.1|UM06104.1|UM01161.1|UM06013.1
1731	0.59674	12.488	8	13	424	3220	formation of translation preinitiation complex	TIF35|TIF32|UM00199|UM01321|NIP1|INT6|UM04837|PRT1
46483	0.60767	12.49	48	212	424	3220	heterocycle metabolic process	UM05451.1|UM01794.1|UM04429.1|UM06035.1|UM02407.1|UM01023.1|UM05654.1|UM03320.1|GUA1|UM03774.1|UM02359.1|UM06246.1|UM02376.1|GET3|UM02868.1|UM02697.1|GPA1|UM03599.1|UM02849.1|UM00564.1|ATP9|UM04622.1|UM00672.1|UM04253.1|ATP8|UM01250.1|UM05126.1|PYR6|UM00770.1|UM03307.1|UM03206.1|UM00975.1|UM02148.1|UM01103.1|TUB1|UM04561.1|UM03153.1|UM03803.1|UM03772.1|UM05695.1|UM04565.1|UM04152.1|UM01364.1|UM06…
44275	0.62586	12.638	12	27	424	3220	cellular carbohydrate catabolic process	GAPD|UM04930.1|RKI1|UM02173.1|UM02790.1|UM02577.1|UM01461.1|UM03811.1|UM01875.1|UM03093.1|UM02592.1|UM01984.1
9308	0.65944	13.086	39	161	424	3220	amine metabolic process	UM00945.1|UM04429.1|UM00872.1|UM03169.1|UM01402.1|UM02997.1|CHS1|UM03320.1|UM01692.1|CHS3|UM02432.1|GUA1|UM05610.1|CHS2|UM04182.1|CHS4|UM01984.1|UM02376.1|UM04787.1|UM06083.1|UM00430.1|UM04175.1|UM01250.1|UM00770.1|UM04939.1|UM06285.1|UM04782.1|UM02790.1|UM06047.1|UM01366.1|UM05496.1|UM03199.1|UM05019.1|UM05725.1|UM00953.1|UM00934.1|UM04220.1|UM05531.1|UM03974.1
43933	0.73418	14.323	28	102	424	3220	macromolecular complex subunit organization	UM01563.1|UM04394.1|UM00289.1|TIF35|TIF32|UM00199|UM02643.1|UM03599.1|UM02328.1|NIP1|COF1|INT6|UM03867.1|UM06443.1|HHF1|UM01366.1|UM06003.1|TUB1|UM03080.1|UM03482.1|PRT1|UM03803.1|HHT1|UM05695.1|UM04152.1|HHT2|UM01321|UM04837
9161	0.76212	14.38	10	20	424	3220	ribonucleoside monophosphate metabolic process	PYR6|UM01794.1|UM06035.1|UM06080.1|UM00564.1|UM01023.1|UM04622.1|GUA1|UM00231.1|UM03306.1
9156	0.76212	14.38	10	20	424	3220	ribonucleoside monophosphate biosynthetic process	PYR6|UM01794.1|UM06035.1|UM06080.1|UM00564.1|UM01023.1|UM04622.1|GUA1|UM00231.1|UM03306.1
46164	0.90574	16.815	11	24	424	3220	alcohol catabolic process	GAPD|UM04930.1|RKI1|UM02173.1|UM02790.1|UM02577.1|UM03811.1|UM01875.1|UM03093.1|UM02592.1|UM01984.1
34622	0.95682	17.481	21	68	424	3220	cellular macromolecular complex assembly	UM06443.1|UM01563.1|UM01366.1|HHF1|UM04394.1|UM00289.1|TUB1|UM03482.1|PRT1|TIF35|TIF32|UM03803.1|HHT1|UM00199|HHT2|UM01321|UM02643.1|UM03599.1|NIP1|UM04837|INT6
9056	1.1045	19.79	58	277	424	3220	catabolic process	RKI1|UM01875.1|ATG8|GET3|UM02868.1|KATG|UM01461.1|UM01966.1|UM05915.1|UM00430.1|SDH2|UM04175.1|UM00387.1|UM06285.1|UM02790.1|UM05142.1|UM01103.1|UM03577.1|TUB1|GAPD|UM05228.1|UM02577.1|UM01364.1|UM06224.1|UM04324.1|UM04611.1|UM05654.1|UM05610.1|UM03774.1|UM02028.1|UM01984.1|UM02359.1|UM02158.1|UM02173.1|GPA1|UM02697.1|UM03599.1|UM03811.1|UM02328.1|UM03093.1|UM02592.1|UM00672.1|UM04253.1|UM06234.1…
44042	1.1176	19.79	6	8	424	3220	glucan metabolic process	UM01009.1|UM01639.1|UM04470.1|UM05584.1|UM01366.1|UM03080.1
6007	1.2859	22.426	10	21	424	3220	glucose catabolic process	GAPD|UM04930.1|RKI1|UM02173.1|UM02790.1|UM02577.1|UM03811.1|UM03093.1|UM02592.1|UM01984.1
44085	1.3498	23.189	39	166	424	3220	cellular component biogenesis	UM02859.1|UM01639.1|GAR1|UM01563.1|SNU13|UM04394.1|UM00289.1|CHS5|TIF35|ATG8|TIF32|UM03340.1|UM00199|UM00615.1|UM02643.1|UM03599.1|UM02328.1|NIP1|INT6|NSA2|UM03867.1|UM06217.1|FAL1|UM06443.1|UM01366.1|HHF1|SPB4|UM03577.1|UM03080.1|UM03199.1|TUB1|UM03482.1|PRT1|UM03803.1|HHT1|HHT2|UM01321|DBP7|UM04837
6796	1.4399	24.019	48	219	424	3220	phosphate metabolic process	UM05451.1|UM02406.1|UM00872.1|UM00957.1|UM00453.1|UM01544.1|UM03234.1|CHK1|UM04114.1|UM02477.1|UM02173.1|UM05289.1|UM06306.1|ATP9|UM03093.1|UM04732.1|ATP8|UM01619.1|UM02752.1|UM04456.1|UM02708.1|UM05014.1|UKA1|UM00975.1|KPP4|UM01674.1|KPP6|UM05905.1|UM04195.1|KPP2|UM03081.1|UM03928.1|UM01103.1|UM05496.1|UM03080.1|UM03216.1|CDC25|SMU1|HOG1|UM05045.1|SSN3|UM03841.1|UM00584.1|UM03579.1|UM04659.1|UM0…
6793	1.4399	24.019	48	219	424	3220	phosphorus metabolic process	UM05451.1|UM02406.1|UM00872.1|UM00957.1|UM00453.1|UM01544.1|UM03234.1|CHK1|UM04114.1|UM02477.1|UM02173.1|UM05289.1|UM06306.1|ATP9|UM03093.1|UM04732.1|ATP8|UM01619.1|UM02752.1|UM04456.1|UM02708.1|UM05014.1|UKA1|UM00975.1|KPP4|UM01674.1|KPP6|UM05905.1|UM04195.1|KPP2|UM03081.1|UM03928.1|UM01103.1|UM05496.1|UM03080.1|UM03216.1|CDC25|SMU1|HOG1|UM05045.1|SSN3|UM03841.1|UM00584.1|UM03579.1|UM04659.1|UM0…
9259	1.7065	28.06	35	145	424	3220	ribonucleotide metabolic process	UM05451.1|UM01794.1|UM06035.1|UM01023.1|UM05654.1|GUA1|UM03774.1|UM02359.1|GET3|UM02868.1|UM02697.1|GPA1|UM03599.1|UM00564.1|ATP9|UM04622.1|UM04253.1|ATP8|UM03306.1|PYR6|UM00770.1|UM00975.1|UM02148.1|UM01103.1|TUB1|UM03153.1|UM03803.1|UM05695.1|UM04152.1|UM01364.1|UM06224.1|UM06080.1|UM03351.1|UM00231.1|ADK1
6575	2.002	29.114	13	34	424	3220	cellular amino acid derivative metabolic process	UM05725.1|UM06246.1|UM02376.1|UM03772.1|UM02158.1|UM02997.1|UM05915.1|UM05504.1|LIA1|UM05610.1|UM01140.1|UM02450.1|UM05019.1
9152	2.002	29.114	13	34	424	3220	purine ribonucleotide biosynthetic process	UM05451.1|UM01794.1|UM00975.1|UM06035.1|UM01023.1|UM01103.1|GUA1|UM00564.1|ATP9|UM04622.1|ATP8|UM00231.1|ADK1
6800	2.0742	29.114	5	6	424	3220	oxygen and reactive oxygen species metabolic process	UM03763.1|KATG|UM03085.1|UM02453.1|UM06417.1
16137	2.0742	29.114	5	6	424	3220	glycoside metabolic process	UM00429.1|UM02212.1|UM05584.1|UM01461.1|UM02390.1
42546	2.0742	29.114	5	6	424	3220	cell wall biogenesis	UM06217.1|UM01639.1|UM01366.1|UM03199.1|CHS5
5977	2.0742	29.114	5	6	424	3220	glycogen metabolic process	UM01009.1|UM04470.1|UM05584.1|UM01366.1|UM03080.1
9272	2.0742	29.114	5	6	424	3220	fungal-type cell wall biogenesis	UM06217.1|UM01639.1|UM01366.1|UM03199.1|CHS5
5984	2.0742	29.114	5	6	424	3220	disaccharide metabolic process	UM00429.1|UM02212.1|UM05584.1|UM01461.1|UM02390.1
9266	2.0742	29.114	5	6	424	3220	response to temperature stimulus	GET3|UM02728.1|UM01765.1|UM03080.1|UM00023.1
5991	2.0742	29.114	5	6	424	3220	trehalose metabolic process	UM00429.1|UM02212.1|UM05584.1|UM01461.1|UM02390.1
6112	2.0742	29.114	5	6	424	3220	energy reserve metabolic process	UM01009.1|UM04470.1|UM05584.1|UM01366.1|UM03080.1
9408	2.0742	29.114	5	6	424	3220	response to heat	GET3|UM02728.1|UM01765.1|UM03080.1|UM00023.1
48610	2.856	38.121	7	12	424	3220	reproductive cellular process	UM06217.1|UM01639.1|GET3|UM01366.1|UM01023.1|UM03080.1|CHS5
6801	2.9695	38.121	4	4	424	3220	superoxide metabolic process	UM03763.1|UM03085.1|UM02453.1|UM06417.1
9250	2.9695	38.121	4	4	424	3220	glucan biosynthetic process	UM01009.1|UM01639.1|UM04470.1|UM05584.1
43935	2.9808	38.121	6	9	424	3220	sexual sporulation resulting in formation of a cellular spore	UM06217.1|UM01639.1|UM01366.1|UM01023.1|UM03080.1|CHS5
30437	2.9808	38.121	6	9	424	3220	ascospore formation	UM06217.1|UM01639.1|UM01366.1|UM01023.1|UM03080.1|CHS5
34293	2.9808	38.121	6	9	424	3220	sexual sporulation	UM06217.1|UM01639.1|UM01366.1|UM01023.1|UM03080.1|CHS5
6030	2.9808	38.121	6	9	424	3220	chitin metabolic process	UM01366.1|CHS1|CHS3|CHS2|UM03199.1|CHS4
48468	2.9808	38.121	6	9	424	3220	cell development	UM06217.1|UM01639.1|UM01366.1|UM01023.1|UM03080.1|CHS5
6164	3.8815	49.095	13	36	424	3220	purine nucleotide biosynthetic process	UM05451.1|UM01794.1|UM00975.1|UM06035.1|UM01023.1|UM01103.1|GUA1|UM00564.1|ATP9|UM04622.1|ATP8|UM00231.1|ADK1
16054	4.9412	60.503	10	24	424	3220	organic acid catabolic process	UM04324.1|UM02208.1|UM04939.1|UM02790.1|UM06285.1|UM01966.1|UM00430.1|UM02028.1|UM04175.1|UM01984.1
22618	4.9412	60.503	10	24	424	3220	ribonucleoprotein complex assembly	TIF35|TIF32|UM06443.1|UM00199|UM01321|NIP1|UM04394.1|INT6|UM04837|PRT1
46395	4.9412	60.503	10	24	424	3220	carboxylic acid catabolic process	UM04324.1|UM02208.1|UM04939.1|UM02790.1|UM06285.1|UM01966.1|UM00430.1|UM02028.1|UM04175.1|UM01984.1
9168	5.4918	63.849	7	13	424	3220	purine ribonucleoside monophosphate biosynthetic process	UM01794.1|UM06035.1|UM00564.1|UM01023.1|UM04622.1|GUA1|UM00231.1
9167	5.4918	63.849	7	13	424	3220	purine ribonucleoside monophosphate metabolic process	UM01794.1|UM06035.1|UM00564.1|UM01023.1|UM04622.1|GUA1|UM00231.1
9127	5.4918	63.849	7	13	424	3220	purine nucleoside monophosphate biosynthetic process	UM01794.1|UM06035.1|UM00564.1|UM01023.1|UM04622.1|GUA1|UM00231.1
9126	5.4918	63.849	7	13	424	3220	purine nucleoside monophosphate metabolic process	UM01794.1|UM06035.1|UM00564.1|UM01023.1|UM04622.1|GUA1|UM00231.1
22414	5.4918	63.849	7	13	424	3220	reproductive process	UM06217.1|UM01639.1|GET3|UM01366.1|UM01023.1|UM03080.1|CHS5
32787	5.5496	63.876	17	56	424	3220	monocarboxylic acid metabolic process	UM03307.1|UM04324.1|UM03320.1|UM02028.1|UM06460.1|ACC|UM03270.1|UM06246.1|UM00594.1|UM02208.1|UM03772.1|UM02703.1|UM02105.1|UM01099.1|UM01966.1|UM02971.1|UM00955.1
16052	6.0463	68.904	12	33	424	3220	carbohydrate catabolic process	GAPD|UM04930.1|RKI1|UM02173.1|UM02790.1|UM02577.1|UM01461.1|UM03811.1|UM01875.1|UM03093.1|UM02592.1|UM01984.1
5975	6.3451	70.629	42	196	424	3220	carbohydrate metabolic process	UM01639.1|UM02212.1|RKI1|UM06057.1|UM01875.1|CHS1|CHS3|CHS2|UM01720.1|CHS4|UM01984.1|UM00429.1|UM02703.1|UM02173.1|UM00486.1|UM01461.1|UM03811.1|UM04797.1|UM03093.1|UM02592.1|UM03103.1|UM01619.1|UM04983.1|UM04994.1|UM04470.1|UM05584.1|UM01754.1|UM02790.1|UM01366.1|UM02390.1|UM03199.1|UM03080.1|UM04561.1|UM01718.1|UM03270.1|GAPD|UM01009.1|UM04930.1|UM04919.1|UM02577.1|UM01921.1|UM04659.1
43934	6.6272	70.629	6	10	424	3220	sporulation	UM06217.1|UM01639.1|UM01366.1|UM01023.1|UM03080.1|CHS5
30435	6.6272	70.629	6	10	424	3220	sporulation resulting in formation of a cellular spore	UM06217.1|UM01639.1|UM01366.1|UM01023.1|UM03080.1|CHS5
3006	6.6272	70.629	6	10	424	3220	reproductive developmental process	UM06217.1|UM01639.1|UM01366.1|UM01023.1|UM03080.1|CHS5
6739	6.6272	70.629	6	10	424	3220	NADP metabolic process	UM04930.1|RKI1|UM02577.1|UM03811.1|UM02592.1|UM00549.1
48646	6.6272	70.629	6	10	424	3220	anatomical structure formation involved in morphogenesis	UM06217.1|UM01639.1|UM01366.1|UM01023.1|UM03080.1|CHS5
6022	6.6272	70.629	6	10	424	3220	aminoglycan metabolic process	UM01366.1|CHS1|CHS3|CHS2|UM03199.1|CHS4
8104	7.4128	77.125	34	150	424	3220	protein localization	UM03833.1|UM02859.1|EGD1|UM01837.1|UM05645.1|UM04394.1|UM04276.1|ACC|ATG8|UM00756.1|UM05511.1|UM05212.1|GET3|UM03820.1|UM06175.1|UM02697.1|EGD2|UM00905.1|UM05188.1|UM02338.1|UM03347.1|UM01209.1|UM05142.1|UM01312.1|MON1|UM01651.1|UM00160.1|UM03080.1|UM03865.1|UM01364.1|UM02485.1|UM04073.1|UM06104.1|UM03921.1
44248	7.4308	77.125	48	234	424	3220	cellular catabolic process	UM04324.1|UM04611.1|UM05654.1|UM05610.1|UM03774.1|UM02028.1|UM01984.1|UM02359.1|ATG8|GET3|UM02158.1|UM02868.1|KATG|UM02697.1|GPA1|UM03599.1|UM01966.1|UM05915.1|UM02328.1|UM00430.1|UM00672.1|UM04253.1|SDH2|UM04175.1|UM06234.1|UM00387.1|UM04939.1|UM02790.1|UM02148.1|UM06285.1|UM01103.1|UM05142.1|UM03577.1|MON1|UM04327.1|TUB1|UM03153.1|UM03270.1|UM02208.1|UM03803.1|UM05228.1|UM05695.1|UM04152.1|UM02…
34637	7.4378	77.125	9	21	424	3220	cellular carbohydrate biosynthetic process	UM01009.1|UM01639.1|UM00429.1|UM02703.1|UM04470.1|UM05584.1|UM01366.1|UM02390.1|UM03199.1
65003	8.3043	85.341	23	89	424	3220	macromolecular complex assembly	UM03867.1|UM06443.1|UM01563.1|UM01366.1|HHF1|UM04394.1|UM00289.1|TUB1|UM03482.1|PRT1|TIF35|TIF32|UM03803.1|HHT1|UM00199|HHT2|UM01321|UM02643.1|UM03599.1|UM02328.1|NIP1|UM04837|INT6
6163	9.102	92.712	32	140	424	3220	purine nucleotide metabolic process	UM05451.1|UM01794.1|UM06035.1|UM01023.1|UM05654.1|GUA1|UM03774.1|UM02359.1|GET3|UM02868.1|UM02697.1|GPA1|UM03599.1|UM02849.1|UM00564.1|ATP9|UM04622.1|UM04253.1|ATP8|UM00975.1|UM02148.1|UM01103.1|TUB1|UM03153.1|UM03803.1|UM05695.1|UM04152.1|UM01364.1|UM06224.1|UM03351.1|UM00231.1|ADK1
19953	9.7503	97.588	7	14	424	3220	sexual reproduction	UM06217.1|UM01639.1|GET3|UM01366.1|UM01023.1|UM03080.1|CHS5
32505	9.7503	97.588	7	14	424	3220	reproduction of a single-celled organism	MYO5|UM06217.1|UM01639.1|UM01366.1|UM01023.1|UM03080.1|CHS5
3	11.081	109.01	8	18	424	3220	reproduction	MYO5|UM06217.1|UM01639.1|GET3|UM01366.1|UM01023.1|UM03080.1|CHS5
51301	11.081	109.01	8	18	424	3220	cell division	MYO5|UM06217.1|STU1|PAC1|UM01704.1|UM04727.1|COF1|UM03080.1
44238	12.349	120.46	250	1675	424	3220	primary metabolic process	UM01639.1|UM04879.1|UM06057.1|UM04332.1|UM03243.1|UM05091.1|GET3|UM02703.1|UM00199|ATP9|UM03014.1|UM00430.1|ATP8|UM01250.1|FAL1|UM03206.1|UM05179.1|UM06285.1|UM04782.1|UM02790.1|UM05142.1|SPB4|UM05019.1|UM01718.1|UM02442.1|UM05725.1|UM06211.1|UM00584.1|UM01921.1|UM01042.1|UM00231.1|UM04324.1|UM00945.1|UM02212.1|UM00957.1|UM03320.1|URBS1|UM01984.1|ACC|CHK1|TIF35|UM02376.1|TIF32|UM02158.1|UM03093.1…
22413	12.97	120.5	6	11	424	3220	reproductive process in single-celled organism	UM06217.1|UM01639.1|UM01366.1|UM01023.1|UM03080.1|CHS5
30154	12.97	120.5	6	11	424	3220	cell differentiation	UM06217.1|UM01639.1|UM01366.1|UM01023.1|UM03080.1|CHS5
9150	13.047	120.5	31	137	424	3220	purine ribonucleotide metabolic process	UM05451.1|UM01794.1|UM06035.1|UM01023.1|UM05654.1|GUA1|UM03774.1|UM02359.1|GET3|UM02868.1|UM02697.1|GPA1|UM03599.1|UM00564.1|ATP9|UM04622.1|UM04253.1|ATP8|UM00975.1|UM02148.1|UM01103.1|TUB1|UM03153.1|UM03803.1|UM05695.1|UM04152.1|UM01364.1|UM06224.1|UM03351.1|UM00231.1|ADK1
6635	13.296	120.5	4	5	424	3220	fatty acid beta-oxidation	UM04324.1|UM02208.1|UM01966.1|UM02028.1
9062	13.296	120.5	4	5	424	3220	fatty acid catabolic process	UM04324.1|UM02208.1|UM01966.1|UM02028.1
10639	13.296	120.5	4	5	424	3220	negative regulation of organelle organization	UM04955.1|UM02181.1|UM06003.1|UM03080.1
10035	13.296	120.5	4	5	424	3220	response to inorganic substance	UM03763.1|GET3|UM04930.1|KATG
34440	13.296	120.5	4	5	424	3220	lipid oxidation	UM04324.1|UM02208.1|UM01966.1|UM02028.1
19395	13.296	120.5	4	5	424	3220	fatty acid oxidation	UM04324.1|UM02208.1|UM01966.1|UM02028.1
6732	14.111	126.89	20	76	424	3220	coenzyme metabolic process	UM03307.1|RKI1|UM02790.1|UM05504.1|UM03320.1|UM01140.1|UM01984.1|UM03270.1|UM06246.1|UM02158.1|UM04930.1|UM03772.1|UM02577.1|UM02691.1|UM03811.1|UM05915.1|UM03014.1|UM02592.1|SDH2|UM00549.1
16043	14.287	127.48	49	247	424	3220	cellular component organization	UM01639.1|INO80|UM03243.1|UM01637.1|ATG8|GET3|UM00199|NIP1|INT6|UM03867.1|UM03687.1|UM06217.1|MYO5|UM06443.1|PAC1|HHF1|UM01366.1|UM00423.1|UM03577.1|TUB1|UM03080.1|PRT1|UM03300.1|UM03921.1|STU1|UM01563.1|UM04394.1|FPR4|UM00289.1|CHS5|TIF35|TIF32|UM01704.1|UM02643.1|UM03599.1|UM02328.1|COF1|UM01209.1|UM04141.1|UM06003.1|UM03482.1|UM01141.1|UM03803.1|HHT1|UM05695.1|UM04152.1|HHT2|UM01321|UM04837
7033	15.4	134.24	5	8	424	3220	vacuole organization	ATG8|MYO5|UM06217.1|UM01637.1|UM03577.1
6740	15.4	134.24	5	8	424	3220	NADPH regeneration	UM04930.1|RKI1|UM02577.1|UM03811.1|UM02592.1
6098	15.4	134.24	5	8	424	3220	pentose-phosphate shunt	UM04930.1|RKI1|UM02577.1|UM03811.1|UM02592.1
33036	15.512	134.24	35	162	424	3220	macromolecule localization	UM03833.1|UM02859.1|EGD1|UM01837.1|UM05645.1|UM04394.1|UM04276.1|ACC|ATG8|UM00756.1|UM05511.1|UM05212.1|GET3|UM03820.1|UM06175.1|UM02697.1|EGD2|UM00905.1|UM05188.1|UM02338.1|UM03347.1|UM01209.1|UM05142.1|UM01312.1|MON1|UM01651.1|UM00160.1|UM03080.1|UM03865.1|UM06211.1|UM01364.1|UM02485.1|UM04073.1|UM06104.1|UM03921.1
6457	15.86	136.23	13	41	424	3220	protein folding	UM04767.1|UM02728.1|UM01209.1|UM01765.1|UM04332.1|UM04455.1|FPR4|UM06003.1|UM03726.1|CPR6|UM05219.1|UM05831.1|UM00023.1
15031	19.172	161.07	32	146	424	3220	protein transport	UM03833.1|UM02859.1|EGD1|UM01837.1|UM05645.1|UM04394.1|UM04276.1|ACC|ATG8|UM00756.1|UM05511.1|UM05212.1|GET3|UM03820.1|UM06175.1|UM02697.1|EGD2|UM00905.1|UM05188.1|UM02338.1|UM01209.1|UM05142.1|UM01312.1|MON1|UM01651.1|UM00160.1|UM03865.1|UM01364.1|UM02485.1|UM04073.1|UM06104.1|UM03921.1
45184	19.172	161.07	32	146	424	3220	establishment of protein localization	UM03833.1|UM02859.1|EGD1|UM01837.1|UM05645.1|UM04394.1|UM04276.1|ACC|ATG8|UM00756.1|UM05511.1|UM05212.1|GET3|UM03820.1|UM06175.1|UM02697.1|EGD2|UM00905.1|UM05188.1|UM02338.1|UM01209.1|UM05142.1|UM01312.1|MON1|UM01651.1|UM00160.1|UM03865.1|UM01364.1|UM02485.1|UM04073.1|UM06104.1|UM03921.1
44106	19.172	161.07	32	146	424	3220	cellular amine metabolic process	UM00945.1|UM04429.1|UM00872.1|UM03169.1|UM01402.1|UM02997.1|UM03320.1|UM01692.1|UM02432.1|GUA1|UM04182.1|UM01984.1|UM02376.1|UM04787.1|UM06083.1|UM00430.1|UM04175.1|UM01250.1|UM00770.1|UM04939.1|UM06285.1|UM04782.1|UM02790.1|UM06047.1|UM05496.1|UM05019.1|UM05725.1|UM00953.1|UM00934.1|UM04220.1|UM05531.1|UM03974.1
32270	22.691	174.12	3	3	424	3220	positive regulation of cellular protein metabolic process	UM02359.1|UM06003.1|UM02450.1
51130	22.691	174.12	3	3	424	3220	positive regulation of cellular component organization	UM01639.1|UM06003.1|UM02450.1
71496	22.691	174.12	3	3	424	3220	cellular response to external stimulus	ATG8|UM00387.1|UM03577.1
16236	22.691	174.12	3	3	424	3220	macroautophagy	ATG8|UM00387.1|UM03577.1
31667	22.691	174.12	3	3	424	3220	response to nutrient levels	ATG8|UM00387.1|UM03577.1
31669	22.691	174.12	3	3	424	3220	cellular response to nutrient levels	ATG8|UM00387.1|UM03577.1
31668	22.691	174.12	3	3	424	3220	cellular response to extracellular stimulus	ATG8|UM00387.1|UM03577.1
51247	22.691	174.12	3	3	424	3220	positive regulation of protein metabolic process	UM02359.1|UM06003.1|UM02450.1
9991	22.691	174.12	3	3	424	3220	response to extracellular stimulus	ATG8|UM00387.1|UM03577.1
42594	22.691	174.12	3	3	424	3220	response to starvation	ATG8|UM00387.1|UM03577.1
5978	22.691	174.12	3	3	424	3220	glycogen biosynthetic process	UM01009.1|UM04470.1|UM05584.1
9267	22.691	174.12	3	3	424	3220	cellular response to starvation	ATG8|UM00387.1|UM03577.1
6123	22.691	174.12	3	3	424	3220	mitochondrial electron transport, cytochrome c to oxygen	UM02708.1|UM02477.1|UM04802.1
8152	29.234	222.84	334	2358	424	3220	metabolic process	UM03763.1|UM01639.1|UM02755.1|UM03298.1|UM04879.1|UM06057.1|UM04332.1|UM03243.1|UM05091.1|GET3|UM02703.1|UM00199|UM02653.1|ATP9|UM06185.1|UM03014.1|UM00430.1|ATP8|UM01250.1|UM05450.1|UM02708.1|FAL1|UM03206.1|UM01212.1|UM05179.1|UM06285.1|UM04782.1|UM02790.1|UM05142.1|SPB4|UM01747.1|UM05019.1|UM01718.1|UM02442.1|UM05725.1|UM06211.1|UM00584.1|MCR1|UM01921.1|UM01042.1|UM00231.1|UM03104.1|UM04324.1|U…
6520	30.118	228.07	30	138	424	3220	cellular amino acid metabolic process	UM00945.1|UM04429.1|UM00872.1|UM03169.1|UM01402.1|UM03320.1|UM01692.1|UM02432.1|GUA1|UM04182.1|UM01984.1|UM02376.1|UM04787.1|UM06083.1|UM00430.1|UM04175.1|UM01250.1|UM00770.1|UM04939.1|UM06285.1|UM04782.1|UM02790.1|UM06047.1|UM05496.1|UM05019.1|UM00953.1|UM00934.1|UM04220.1|UM05531.1|UM03974.1
46112	30.925	228.17	5	9	424	3220	nucleobase biosynthetic process	PYR6|UM00770.1|UM06035.1|UM04565.1|UM03320.1
9311	30.925	228.17	5	9	424	3220	oligosaccharide metabolic process	UM00429.1|UM02212.1|UM05584.1|UM01461.1|UM02390.1
34599	30.925	228.17	5	9	424	3220	cellular response to oxidative stress	UM03763.1|UM06217.1|KATG|UM02577.1|UM01784.1
70882	30.925	228.17	5	9	424	3220	cellular cell wall organization or biogenesis	UM06217.1|UM01639.1|UM01366.1|UM03199.1|CHS5
6468	35.464	259.99	25	110	424	3220	protein amino acid phosphorylation	UM02406.1|UM00957.1|UM03234.1|UM01544.1|CHK1|UM06306.1|UM05289.1|UM04732.1|UM02752.1|UM04456.1|UKA1|UM05014.1|KPP4|KPP6|UM01674.1|UM05905.1|KPP2|UM03928.1|UM03081.1|SMU1|UM05045.1|HOG1|SSN3|UM03841.1|UM00584.1
51129	35.741	260.37	4	6	424	3220	negative regulation of cellular component organization	UM04955.1|UM02181.1|UM06003.1|UM03080.1
6631	36.299	262.77	10	30	424	3220	fatty acid metabolic process	UM06460.1|ACC|UM04324.1|UM02208.1|UM02105.1|UM01099.1|UM01966.1|UM02028.1|UM02971.1|UM00955.1
9112	38.164	272.84	6	13	424	3220	nucleobase metabolic process	PYR6|UM00770.1|UM06035.1|UM04565.1|UM03320.1|UM00672.1
70887	38.164	272.84	6	13	424	3220	cellular response to chemical stimulus	UM03763.1|UM06217.1|GET3|KATG|UM02577.1|UM01784.1
48856	38.714	273.38	7	17	424	3220	anatomical structure development	MYO5|UM06217.1|UM01639.1|UM01366.1|UM01023.1|UM03080.1|CHS5
9653	38.714	273.38	7	17	424	3220	anatomical structure morphogenesis	MYO5|UM06217.1|UM01639.1|UM01366.1|UM01023.1|UM03080.1|CHS5
9116	43.098	302.48	9	26	424	3220	nucleoside metabolic process	PYR6|UM00770.1|UM06035.1|UM04565.1|UM02407.1|UM03014.1|UM06108.1|UM05126.1|UM05019.1
19362	50.109	347.44	8	22	424	3220	pyridine nucleotide metabolic process	UM04930.1|RKI1|UM02790.1|UM02577.1|UM03811.1|UM02592.1|UM00549.1|UM01984.1
46496	50.109	347.44	8	22	424	3220	nicotinamide nucleotide metabolic process	UM04930.1|RKI1|UM02790.1|UM02577.1|UM03811.1|UM02592.1|UM00549.1|UM01984.1
70925	55.223	380.61	5	10	424	3220	organelle assembly	ATG8|UM06443.1|UM04394.1|UM03577.1|UM00289.1
6979	56.3	381.18	7	18	424	3220	response to oxidative stress	UM03763.1|UM06217.1|UM04930.1|KATG|UM02577.1|UM01846.1|UM01784.1
30029	56.3	381.18	7	18	424	3220	actin filament-based process	MYO5|UM03687.1|UM03300.1|UM00423.1|UM04141.1|COF1|UM01141.1
48869	56.3	381.18	7	18	424	3220	cellular developmental process	MYO5|UM06217.1|UM01639.1|UM01366.1|UM01023.1|UM03080.1|CHS5
42221	57.293	385.64	9	27	424	3220	response to chemical stimulus	UM03763.1|SMU1|UM06217.1|GET3|UM04930.1|KATG|UM02577.1|UM01846.1|UM01784.1
18193	59.475	398	6	14	424	3220	peptidyl-amino acid modification	NMT1|UM05014.1|UM04994.1|LIA1|FPR4|UM02450.1
6760	74.764	491.73	4	7	424	3220	folic acid and derivative metabolic process	UM03307.1|UM06246.1|UM03772.1|UM03320.1
9396	74.764	491.73	4	7	424	3220	folic acid and derivative biosynthetic process	UM03307.1|UM06246.1|UM03772.1|UM03320.1
44242	74.764	491.73	4	7	424	3220	cellular lipid catabolic process	UM04324.1|UM02208.1|UM01966.1|UM02028.1
[truncated: 205 more columns]

## Sheet: Annotation Blast2GO
name	Annotation	molecular funcion; celular component; biologic process
PRT1	-	-	-	-
UM00163.1	gtp-binding protein	-	-	-
UM00178.1	bing4ct-domain-containing protein	-	-	-
UM00184.1	brix-domain-containing protein	-	-	-
UM00240.1	wd40 repeat-like protein	-	-	-
UM00292.1	wd40 repeat-like protein	-	-	-
UM00293.1	brix-domain-containing protein	-	-	-
UM00327.1	-domain-containing protein	-	-	-
UM00347.1	tbcd protein	-	-	-
UM00381.1	nadh dehydrogenase	-	-	-
UM00458.1	-	-	-	-
UM00575.1	related to ies1-subunit 1 of the ino80 chromatin remodeling complex	-	-	-
UM00689.1	ltv-domain-containing protein	-	-	-
UM00777.1	wd repeat-containing protein	-	-	-
UM00851.1	related to bfr1-nuclear segregation protein	-	-	-
UM01009.1	glycogen synthase	C:mitochondrion; F:glycogen (starch) synthase activity; P:glycogen biosynthetic process; C:cytoplasm; F:transferase activity; F:transferase activity, transferring glycosyl groups	-	-
UM01091.1	related to sas10-involved in silencing	-	-	-
UM01137.1	wd40 repeat-like protein	-	-	-
UM01153.1	wd-repeat-containing protein	-	-	-
UM01207.1	-domain-containing protein	-	-	-
UM01305.1	20s-pre-rrna d-site endonuclease nob1	-	-	-
UM01311.1	related to nadh-ubiquinone oxidoreductase subunit	-	-	-
UM01376.1	beta-tubulin folding cofactor e	-	-	-
UM01454.1	duf383-domain-containing protein	-	-	-
UM01562.1	nadh dehydrogenase alpha subcomplex subunit 2	-	-	-
UM01596.1	wd40 repeat-like protein	-	-	-
UM01600.1	-	-	-	-
UM01608.1	-	-	-	-
UM01616.1	-	-	-	-
UM01627.1	-	-	-	-
UM01652.1	uncharacterized conserved protein	-	-	-
UM01673.1	nuc189-domain-containing protein	-	-	-
UM02262.1	related to mak21-protein required for 60s ribosomal subunit biogenesis	-	-	-
UM02343.1	noc2-domain-containing protein	-	-	-
UM02347.1	duf89-domain-containing protein	-	-	-
UM02408.1	guanine nucleotide binding protein beta subunit	-	-	-
UM02437.1	probable nadh2 dehydrogenase	-	-	-
UM02662.1	wd40 repeat-like protein	-	-	-
UM02663.1	regulator of the ubiquitin pathway	-	-	-
UM02847.1	dnase i-like protein	-	-	-
UM02892.1	sep-domain-containing protein	-	-	-
UM02955.1	related to ray38 protein	-	-	-
UM03102.1	arm repeat-containing protein	-	-	-
UM03241.1	-	-	-	-
UM03276.1	related to srp40-serine-rich protein with a role in pre-ribosome assembly or transport	-	-	-
UM03279.1	related to enp1-required for pre-rrna processing and 40s ribosomal subunit synthesis	-	-	-
UM03363.1	nrap protein	-	-	-
UM03421.1	nucleolar complex-associated protein 3	-	-	-
UM03609.1	probable rsa4-wd-repeat protein involved in ribosome biogenesis	-	-	-
UM03827.1	fcf1-domain-containing protein	-	-	-
UM03844.1	brix-domain-containing protein	-	-	-
UM03878.1	pre-rrna-processing protein tsr2	-	-	-
UM04067.1	wd40 repeat-containing protein	-	-	-
UM04291.1	wd40 repeat-like protein	-	-	-
UM04355.1	hcp-like protein	-	-	-
UM04356.1	potential u3 snornp protein utp20p fragment	-	-	-
UM04361.1	related to kri1-krri-interacting protein 1	-	-	-
UM04443.1	arm repeat-containing protein	-	-	-
UM04516.1	tpr-like protein	-	-	-
UM04531.1	misfolded glycoproteins degradation protein	-	-	-
UM04598.1	cytoplasmic dynein intermediate chain	-	-	-
UM04605.1	translocation protein sec72	-	-	-
UM04809.1	ebp2-domain-containing protein	-	-	-
UM04934.1	wd40 repeat-like protein	-	-	-
UM04964.1	cytoplasmic protein	-	-	-
UM05065.1	related to spt23-suppressor of ty retrotransposon	-	-	-
UM05140.1	hydrogen-transporting atp synthase	-	-	-
UM05147.1	-dienoyl- reductase	-	-	-
UM05279.1	related to glioma tumor suppressor candidate region gene 2 protein	-	-	-
UM05499.1	possible bud neck localizing protein phosphatase subunit bni4p	-	-	-
UM05598.1	nadh dehydrogenase alpha subcomplex subunit 8	-	-	-
UM05775.1	nadh:ubiquinone ndufs6 13 kda subunit	-	-	-
UM05833.1	fungal specific actin related protein	-	-	-
UM05857.1	endonuclease exonuclease phosphatase	-	-	-
UM05863.1	related to smt3 ubiquitin-like protein	-	-	-
UM05898.1	der1-domain-containing protein	-	-	-
UM05949.1	wd40 repeat-like protein	-	-	-
UM06061.1	actin cytoskeleton organization protein	-	-	-
UM06294.1	wd40 repeat-like protein	-	-	-
UM00059.1	thiosulfate sulfurtransferase	F:transferase activity	-	-
UM00160.1	vesicular-fusion protein sec17	P:intracellular protein transport	-	-
UM00168.1	sh3 domain-containing protein	P:cell division	-	-
UM00176.1	inositol phosphatidylinositol phosphatase	F:phosphoric ester hydrolase activity	-	-
UM00189.1	related to esf1-18s rrna nucleolar protein involved in pre-rrna processing	C:nucleus	-	-
UM00233.1	nonsense-mediated decay protein upf3	F:nucleotide binding	-	-
UM00569.1	p-loop containing nucleoside triphosphate hydrolase protein	F:GTP binding	-	-
UM00585.1	probable rpn5-26s proteasome regulatory subunit	C:proteasome complex	-	-
UM00714.1	polyubiquitin-tagged protein recognition complex npl4 component	F:zinc ion binding	-	-
UM00743.1	digestive organ expansion factor	C:nucleus	-	-
UM00744.1	p-loop containing nucleoside triphosphate hydrolase protein	F:GTP binding	-	-
UM00802.1	related to rrb1-involved in the regulation of ribosome biosynthesis	C:nucleus	-	-
UM00910.1	ca2+-binding ef-hand protein	F:calcium ion binding	-	-
UM00942.1	60s ribosomal protein l24	C:ribosome	-	-
UM00976.1	myosin regulatory light chain cdc4	F:calcium ion binding	-	-
UM01115.1	related to osh3-member of oxysterol-binding protein family	F:phospholipid binding	-	-
UM01121.1	mov34-domain-containing protein	C:proteasome complex	-	-
UM01310.1	nop14-like protein	C:small-subunit processome	-	-
UM01372.1	related to nuclear gtpase	F:GTP binding	-	-
UM01453.1	related to actin-interacting protein aip3	F:actin binding	-	-
UM01541.1	mov34-domain-containing protein	C:proteasome complex	-	-
UM01563.1	related to atp12-f1f0-atpase complex assembly protein	P:proton-transporting ATP synthase complex assembly	-	-
UM01649.1	metal-dependent hydrolase	F:metal ion binding	-	-
UM01748.1	bar-domain-containing protein	C:cytoplasm	-	-
UM01764.1	related to ysa1-sugar-nucleotide hydrolase	F:hydrolase activity	-	-
UM01850.1	sterol binding protein	F:sterol binding	-	-
UM02057.1	heat shock protein sti1	P:response to stress	-	-
UM02079.1	40s ribosomal protein s10	C:ribosome	-	-
UM02102.1	histone deacetylase clr3	F:hydrolase activity	-	-
UM02330.1	cbf-domain-containing protein	P:ribosome biogenesis	-	-
UM02495.1	related to 26s proteasome regulatory particle chain rpn9	C:proteasome complex	-	-
UM02572.1	ufd1-domain-containing protein	P:ubiquitin-dependent protein catabolic process	-	-
UM02678.1	related to vps29-involved in vacuolar protein sorting	F:hydrolase activity, acting on ester bonds	-	-
UM02684.1	26s proteasome regulatory subunit n6	C:proteasome complex	-	-
UM02794.1	26s proteasome non-atpase regulatory subunit 9	C:proteasome complex	-	-
UM02822.1	carboxyl transferase	F:ligase activity	-	-
UM02910.1	glutamate-cysteine ligase modifier subunit	F:ligase activity	-	-
UM03005.1	sterol-binding-like protein	F:sterol binding	-	-
UM03353.1	josephin-domain-containing protein	F:omega peptidase activity	-	-
UM03503.1	probable prohibitin phb1	C:membrane	-	-
UM03566.1	fad nad-p-binding domain-containing protein	F:transferase activity	-	-
UM03699.1	phosphopantothenate-cysteine ligase	F:ligase activity	-	-
UM03820.1	related to pep5-vacuolar biogenesis protein	F:zinc ion binding	-	-
UM03902.1	5-oxoprolinase	F:hydrolase activity	-	-
UM03913.1	ubiquinol-cytochrome c reductase subunit 8	F:ubiquinol-cytochrome-c reductase activity	-	-
UM04047.1	mitotic spindle checkpoint component mad2	P:mitotic spindle assembly checkpoint	-	-
UM04158.1	nuc173-domain-containing protein	C:ribosome	-	-
UM04167.1	v-type proton atpase subunit d	F:ATPase activity, coupled to transmembrane movement of substances	-	-
UM04403.1	related to budding protein	F:phospholipid binding	-	-
UM04417.1	microtubule binding protein	F:actin filament binding	-	-
UM04586.1	e3 ubiquitin-protein ligase ssm4	F:zinc ion binding	-	-
UM04955.1	m protein repeat protein	P:mitotic spindle assembly checkpoint	-	-
UM05235.1	yip1-domain-containing protein	C:membrane	-	-
UM05283.1	bar-domain-containing protein	C:cytoplasm	-	-
UM05359.1	yu204_ustma ame: full=uncharacterized hydrolase um10204	F:hydrolase activity	-	-
UM05428.1	60s ribosomal protein l30 isolog	P:ribosome biogenesis	-	-
UM05465.1	cytochrome c oxidase subunit v	F:cytochrome-c oxidase activity	-	-
UM05651.1	nuc153 and wd40 repeat-containing nucleolar rrna processing-related protein	C:nucleus	-	-
UM05829.1	mago nashi	C:nucleus	-	-
UM06072.1	otu-domain-containing protein	F:metal ion binding	-	-
UM06448.1	ribosomal protein s25	C:ribosome	-	-
peb1	eb1-like protein	F:microtubule binding	-	-
BFR2	traub-domain-containing protein	C:nucleolus; C:nucleus	-	-
FES1	nucleotide exchange factors-like protein	C:cytoplasm; P:regulation of translation	-	-
UM00497.1	related to cobalamin synthesis protein	P:metabolic process; F:catalytic activity	-	-
UM00512.1	nadh dehydrogenase fe-s protein 4	P:electron transport chain; F:oxidoreductase activity, acting on NAD(P)H	-	-
UM00516.1	related to nucleolar protein nop4	F:nucleic acid binding; F:nucleotide binding	-	-
UM00519.1	electron transfer flavo protein beta subunit	C:mitochondrion; F:electron carrier activity	-	-
UM00527.1	dna polymerase delta subunit 4	P:DNA replication; C:nucleus	-	-
UM00542.1	e3 ubiquitin-protein ligase synoviolin	F:metal ion binding; F:zinc ion binding	-	-
UM00582.1	cytoskeleton assembly control protein	F:actin binding; F:phospholipid binding	-	-
UM00614.1	translocase of outer mitochondrial membrane subunit tom40	C:mitochondrial outer membrane; P:transmembrane transport	-	-
UM00709.1	mitochondrial import inner membrane translocase subunit	C:integral to membrane; C:membrane	-	-
UM00725.1	u3 small nucleolar rna-associated protein 11	C:small-subunit processome; P:rRNA processing	-	-
UM00904.1	actin-like atpase domain-containing protein	F:ATP binding; F:nucleotide binding	-	-
UM00940.1	ubiquionol cytochrome c reductase hinge protein	F:ubiquinol-cytochrome-c reductase activity; P:mitochondrial electron transport, ubiquinol to cytochrome c	-	-
UM01109.1	glycosyltransferase family 8 protein	F:transferase activity, transferring glycosyl groups; F:transferase activity	-	-
UM01294.1	cytochrome b5	F:metal ion binding; F:heme binding	-	-
UM01343.1	related to dna-damage inducible protein 2	P:proteolysis; F:aspartic-type endopeptidase activity	-	-
UM01363.1	related to rpa43-43 kd subunit of dna-directed rna polymerase i	P:transcription, DNA-dependent; F:DNA-directed RNA polymerase activity	-	-
UM01617.1	rrna primary transcript binding protein	F:nucleic acid binding; C:ribonucleoprotein complex	-	-
UM01837.1	possible membrane trafficking adapter protein	P:intracellular protein transport; C:intracellular	-	-
UM01846.1	peptide methionine sulfoxide reductase	P:oxidation-reduction process; F:peptide-methionine (S)-S-oxide reductase activity	-	-
UM02059.1	related to rpc31-dna-directed rna polymerase iii	F:DNA-directed RNA polymerase activity; P:RNA biosynthetic process	-	-
UM02133.1	phosphoglycerate mutase	P:metabolic process; F:catalytic activity	-	-
UM02181.1	actin monomer binding	F:actin binding; C:intracellular	-	-
UM02390.1	glycosyltransferase family 20 protein	P:trehalose biosynthetic process; F:catalytic activity	-	-
UM02612.1	atp binding protein	P:vesicle docking involved in exocytosis; P:vesicle-mediated transport	-	-
UM02755.1	phosphoglycerate mutase	P:metabolic process; F:catalytic activity	-	-
UM02885.1	acyl- n-acyltransferase	F:N-acetyltransferase activity; F:transferase activity	-	-
UM02897.1	udp-n-acetylglucosamine diphosphorylase	F:nucleotidyltransferase activity; P:metabolic process	-	-
UM02932.1	related to cwh43- sensor transporter protein	F:RNA binding; P:GPI anchor biosynthetic process	-	-
UM03220.1	enoyl- hydratase	P:metabolic process; F:catalytic activity	-	-
UM03466.1	snrna-activating protein complex subunit 4	F:chromatin binding; F:DNA binding	-	-
UM03495.1	probable pno1 protein	F:RNA binding; C:proteasome complex	-	-
UM03536.1	transcription factor sfp1	F:nucleic acid binding; F:metal ion binding	-	-
UM03567.1	u3 small nucleolar ribonucleoprotein lcp5	F:nucleic acid binding; C:ribonucleoprotein complex	-	-
UM03577.1	apg12-domain-containing protein	C:cytoplasm; P:autophagic vacuole assembly	-	-
UM03578.1	60s ribosomal protein l7	C:ribonucleoprotein complex; C:ribosome	-	-
UM03611.1	longevity assurance proteins lag1 lac1	C:integral to membrane; C:membrane	-	-
UM03687.1	wh1-domain-containing partial	P:actin filament organization; F:actin binding	-	-
UM03696.1	related to siz1-e3-like factor in the sumo pathway	F:SUMO ligase activity; F:zinc ion binding	-	-
UM03766.1	dna polymerase subunit cdc27 protein	P:DNA replication; C:nucleus	-	-
UM03845.1	sdh4 membrane anchor subunit of succinate dehydrogenase	C:mitochondrial envelope; C:integral to membrane	-	-
UM03866.1	u3 snornp protein	P:RNA processing; C:intracellular	-	-
UM03867.1	related to atp11-f1f0-atpase complex assembly protein	C:mitochondrion; P:protein complex assembly	-	-
UM03935.1	related to fructosyl amino acid oxidase	P:oxidation-reduction process; F:oxidoreductase activity	-	-
UM03939.1	related to nop15-protein involved in 60s ribosomal subunit biogenesis	F:nucleic acid binding; F:nucleotide binding	-	-
UM04073.1	vacuolar assembling sorting protein vps16	C:cytoplasm; P:intracellular protein transport	-	-
UM04224.1	spindle pole body protein nuf2	C:chromosome, centromeric region; P:mitosis	-	-
UM04260.1	kda trp-asp repeats containing protein	P:rRNA processing; C:nucleolus	-	-
UM04332.1	-domain-containing protein	F:unfolded protein binding; P:protein folding	-	-
UM04371.1	eukaryotic translation initiation factor 2a	P:translational initiation; F:translation initiation factor activity	-	-
UM04460.1	rna polymerase i	P:transcription, DNA-dependent; F:DNA-directed RNA polymerase activity	-	-
UM04489.1	tim17-domain-containing protein	C:integral to membrane; C:membrane	-	-
UM04561.1	atp binding protein	P:D-ribose metabolic process; F:ribokinase activity	-	-
UM04603.1	related to arp8-actin-related protein	P:chromatin remodeling; C:Ino80 complex	-	-
UM04707.1	asparaginase	F:hydrolase activity; F:asparaginase activity	-	-
UM04751.1	related to rrs1-regulator of ribosome biogenesis	P:ribosome biogenesis; C:nucleus	-	-
UM04768.1	probable sac6-actin filament bundling fimbrin	F:calcium ion binding; F:actin binding	-	-
UM04789.1	tbp-binding activator of basal transcription	F:nucleotide binding; F:nucleic acid binding	-	-
UM04904.1	dna-binding protein	F:metal ion binding; F:DNA binding	-	-
UM04973.1	enoyl- hydratase	P:metabolic process; F:catalytic activity	-	-
UM04986.1	ribosome biogenesis protein tsr1	P:ribosome biogenesis; C:nucleus	-	-
UM05110.1	u3 small nucleolar rna-associated protein	C:small-subunit processome; P:rRNA processing	-	-
UM05247.1	acetyl- carboxylase	F:ligase activity; F:propionyl-CoA carboxylase activity	-	-
UM05340.1	related to drebrin f	F:actin binding; C:intracellular	-	-
UM05509.1	nop52-domain-containing protein	P:rRNA processing; C:preribosome, small subunit precursor	-	-
UM05673.1	branched-chain alpha-keto acid dehydrogenase e1-alpha subunit	F:oxidoreductase activity, acting on the aldehyde or oxo group of donors, disulfide as acceptor; P:metabolic process	-	-
UM05682.1	utp14-domain-containing protein	C:small-subunit processome; P:rRNA processing	-	-
UM05693.1	rho gdp-dissociation inhibitor	F:Rho GDP-dissociation inhibitor activity; C:cytoplasm	-	-
UM05711.1	related to protein scd2 ral3	F:phosphatidylinositol binding; P:cell communication	-	-
UM05957.1	acyl- n-acyltransferase	F:N-acetyltransferase activity; F:transferase activity	-	-
UM06037.1	yl1-domain-containing partial	P:regulation of transcription, DNA-dependent; C:nucleus	-	-
UM06090.1	nucleolin protein	F:nucleic acid binding; F:nucleotide binding	-	-
UM06175.1	translocation protein sec63	P:posttranslational protein targeting to membrane, translocation; F:protein transporter activity	-	-
UM06193.1	rna-binding domain-containing protein	F:nucleic acid binding; F:nucleotide binding	-	-
UM06274.1	alpha beta-hydrolase	F:hydrolase activity; P:metabolic process	-	-
UM06285.1	carbamoyl-phosphate synthase	P:glutamine catabolic process; P:carbamoyl phosphate biosynthetic process	-	-
UM06324.1	probable atp5-f1f0-atpase oscp subunit	P:ATP synthesis coupled proton transport; F:proton-transporting ATP synthase activity, rotational mechanism	-	-
UM06328.1	microtubule associated protein	F:metal ion binding; F:lactoylglutathione lyase activity	-	-
UM06338.1	cap-gly domain-containing protein	F:nucleic acid binding; F:zinc ion binding	-	-
yup1	endosomal t-snare	F:phosphatidylinositol binding; P:cell communication	-	-
IPI3	wd40 repeat-like protein	P:rRNA processing; P:ribosome biogenesis; C:nucleus	-	-
UM00150.1	multifunctional beta-oxidation protein	P:oxidation-reduction process; F:oxidoreductase activity; P:metabolic process	-	-
UM00232.1	ras-related gtp-binding protein a-like	F:GTP binding; C:cytoplasm; C:nucleus	-	-
UM00260.1	glycine dehydrogenase	P:glycine catabolic process; C:glycine cleavage complex; P:glycine decarboxylation via glycine cleavage system	-	-
UM00265.1	single hybrid motif-containing protein	P:metabolic process; F:transferase activity, transferring acyl groups; F:transferase activity	-	-
UM00275.1	related to dna polymerase v	P:transcription, DNA-dependent; F:DNA-directed DNA polymerase activity; F:DNA binding	-	-
UM00404.1	l30e-like protein	C:ribosome; C:ribonucleoprotein complex; P:ribosome biogenesis	-	-
UM00435.1	ribosomal protein l4	F:structural constituent of ribosome; P:translation; C:ribosome	-	-
UM00663.1	hect-domain-containing protein	F:ligase activity; P:protein ubiquitination; F:ubiquitin-protein ligase activity	-	-
UM00756.1	rab gtpase activator	P:vesicle-mediated transport; F:Rab GDP-dissociation inhibitor activity; P:protein transport	-	-
UM00760.1	phosphomevalonate kinase	F:ATP binding; F:kinase activity; P:phosphorylation	-	-
UM00870.1	prefoldin subunit 6	F:unfolded protein binding; P:protein folding; C:prefoldin complex	-	-
UM00975.1	related to atp20-subunit g of mitochondrial f1f0-atp synthase	F:hydrogen ion transmembrane transporter activity; P:ATP synthesis coupled proton transport; C:mitochondrial proton-transporting ATP synthase complex, coupling factor F(o)	-	-
UM01101.1	prefoldin-domain-containing protein	F:unfolded protein binding; P:protein folding; C:prefoldin complex	-	-
UM01112.1	oxaloacetate acetylhydrolase	P:metabolic process; F:catalytic activity; F:hydrolase activity	-	-
UM01212.1	electron-transferring-flavoprotein dehydrogenase	P:oxidation-reduction process; F:electron-transferring-flavoprotein dehydrogenase activity; F:iron-sulfur cluster binding	-	-
UM01284.1	aaa-domain-containing protein	F:ATP binding; F:nucleotide binding; F:nucleoside-triphosphatase activity	-	-
UM01291.1	probable 26s proteasome non-atpase regulatory subunit 8	P:proteolysis; C:proteasome regulatory particle; C:proteasome complex	-	-
UM01312.1	vacuolar assembling protein vps41	P:vesicle-mediated transport; F:zinc ion binding; P:intracellular protein transport	-	-
UM01412.1	mitochondrial external nadh dehydrogenase	P:oxidation-reduction process; F:oxidoreductase activity; F:flavin adenine dinucleotide binding	-	-
UM01478.1	ubiquinol cytochrome c subunit qcr2	F:metal ion binding; P:metabolic process; F:catalytic activity	-	-
UM01747.1	peroxisomal dehydratase	P:oxidation-reduction process; F:oxidoreductase activity; P:metabolic process	-	-
UM01794.1	metallo-dependent hydrolase	F:deaminase activity; P:purine ribonucleoside monophosphate biosynthetic process; C:extracellular space	-	-
UM01986.1	thiolase-like protein	P:metabolic process; F:catalytic activity; F:transferase activity, transferring acyl groups other than amino-acyl groups	-	-
UM02120.1	gamma-glutamyltranspeptidase	P:glutathione metabolic process; F:gamma-glutamyltransferase activity; F:transferase activity	-	-
UM02155.1	rna methylase	F:nucleic acid binding; F:methyltransferase activity; P:methylation	-	-
UM02164.1	nadh dehydrogenase	P:oxidation-reduction process; F:oxidoreductase activity; F:flavin adenine dinucleotide binding	-	-
UM02291.1	related to gamma-glutamyltransferase	P:glutathione metabolic process; F:gamma-glutamyltransferase activity; F:transferase activity	-	-
UM02424.1	probable 26s proteasome regulatory subunit rpn10	C:proteasome regulatory particle, base subcomplex; P:ubiquitin-dependent protein catabolic process; C:proteasome complex	-	-
UM02621.1	plp-dependent transferase	P:metabolic process; F:catalytic activity; F:pyridoxal phosphate binding	-	-
UM02898.1	60s ribosomal protein l4	F:structural constituent of ribosome; P:translation; C:ribosome	-	-
UM02903.1	polymerase iii polypeptide h	P:transcription, DNA-dependent; F:DNA-directed RNA polymerase activity; F:DNA binding	-	-
UM02908.1	dutp pyrophosphatase	F:dUTP diphosphatase activity; P:dUTP metabolic process; F:hydrolase activity	-	-
UM02918.1	vacuolar morphogenesis protein	F:small GTPase regulator activity; P:vesicle-mediated transport; P:intracellular protein transport	-	-
UM02966.1	sin-like motif protein	P:transcription, DNA-dependent; F:DNA-directed RNA polymerase activity; C:nucleus	-	-
UM03071.1	3-hydroxyisobutyryl-coenzyme a hydrolase isoform 1	P:metabolic process; F:catalytic activity; F:hydrolase activity	-	-
UM03103.1	ribose 5-phosphate isomerase	P:carbohydrate metabolic process; F:ribose-5-phosphate isomerase activity; F:isomerase activity	-	-
UM03347.1	related to num1-nuclear migration protein	P:cortical protein anchoring; C:cell cortex; F:phospholipid binding	-	-
UM03459.1	related to dynein light-intermediate chain	C:cytoplasmic dynein complex; F:microtubule motor activity; P:microtubule-based movement	-	-
UM03542.1	hypothetical protein UM03542.1	F:molecular_function; P:biological_process; C:cellular_component	-	-
UM03596.1	wd40 repeat-like protein	C:peroxisome; P:protein import into peroxisome matrix; F:peroxisome matrix targeting signal-2 binding	-	-
UM03734.1	probable adenosylhomocysteinase	F:adenosylhomocysteinase activity; F:hydrolase activity; P:one-carbon metabolic process	-	-
UM03737.1	long-chain-fatty-acid- -ligase	P:metabolic process; F:catalytic activity; F:ligase activity	-	-
UM03811.1	6-phosphogluconolactonase	F:6-phosphogluconolactonase activity; P:carbohydrate metabolic process; P:pentose-phosphate shunt	-	-
UM03931.1	nadh2 dehydrogenase	P:respiratory electron transport chain; F:oxidoreductase activity, acting on NAD(P)H; C:mitochondrial inner membrane	-	-
UM03971.1	thermoresistant gluconokinase	F:kinase activity; P:phosphorylation; P:carbohydrate metabolic process	-	-
UM04052.1	related to mitotic checkpoint protein bub3	F:molecular_function; P:biological_process; C:cellular_component	-	-
UM04053.1	plp-dependent transferase	P:metabolic process; F:catalytic activity; F:pyridoxal phosphate binding	-	-
UM04220.1	chorismate mutase	F:chorismate mutase activity; P:aromatic amino acid family biosynthetic process; P:chorismate metabolic process	-	-
UM04232.1	utp21-domain-containing protein	C:small-subunit processome; P:rRNA processing; F:catalytic activity	-	-
UM04289.1	probable rpo26-18kd subunit of dna-directed rna polymerases iii	P:transcription, DNA-dependent; F:DNA-directed RNA polymerase activity; F:DNA binding	-	-
UM04330.1	ribosomal protein s8	F:structural constituent of ribosome; P:translation; C:ribosome	-	-
UM04337.1	ndufa12-domain-containing protein	F:electron carrier activity; C:membrane; F:NADH dehydrogenase (ubiquinone) activity	-	-
UM04345.1	v-type atpase	F:hydrolase activity, acting on acid anhydrides, catalyzing transmembrane movement of substances; P:proton transport; C:vacuolar proton-transporting V-type ATPase complex	-	-
UM04493.1	phf5-like protein	P:mRNA splicing, via spliceosome; C:catalytic step 2 spliceosome; C:precatalytic spliceosome	-	-
UM04556.1	ubiquitin domain containing protein	F:metal ion binding; F:zinc ion binding; P:cellular protein modification process	-	-
UM04564.1	pci-domain-containing protein	F:nucleic acid binding; F:nucleotide binding; C:proteasome complex	-	-
UM04611.1	s-phase kinase-associated protein 1a-like protein	P:ubiquitin-dependent protein catabolic process; F:kinase activity; P:phosphorylation	-	-
UM04675.1	exosome complex exonuclease rrp4	F:RNA binding; C:exosome (RNase complex); F:exonuclease activity	-	-
UM04716.1	atpase v1 complex subunit c	F:hydrogen ion transmembrane transporter activity; C:proton-transporting V-type ATPase, V1 domain; P:ATP hydrolysis coupled proton transport	-	-
UM04757.1	zf-zpr1-domain-containing protein	F:zinc ion binding; P:translational elongation; F:translation elongation factor activity	-	-
UM04767.1	prefoldin beta-like protein	F:unfolded protein binding; P:protein folding; C:prefoldin complex	-	-
UM04826.1	related to rib1-gtp cyclohydrolase ii	F:GTP cyclohydrolase II activity; P:riboflavin biosynthetic process; F:hydrolase activity	-	-
UM04976.1	related to hys2-dna-directed dna polymerase 55 kd subunit	P:DNA replication; F:DNA-directed DNA polymerase activity; F:DNA binding	-	-
UM05029.1	actin-related protein	C:SWI/SNF complex; C:RSC complex; P:chromatin remodeling	-	-
UM05051.1	methyltransferase domain-containing protein	F:methyltransferase activity; P:methylation; F:transferase activity	-	-
UM05221.1	rab-protein geranylgeranyltransferase	P:protein prenylation; F:protein prenyltransferase activity; F:transferase activity	-	-
UM05277.1	probable h+-transporting two-sector atpase chain b mitochondrial	F:hydrogen ion transmembrane transporter activity; P:ATP synthesis coupled proton transport; C:mitochondrial proton-transporting ATP synthase complex, coupling factor F(o)	-	-
UM05420.1	natural resistance-associated macrophage protein	C:membrane; P:transport; F:transporter activity	-	-
UM05450.1	acetyl- synthetase-like protein	P:metabolic process; F:catalytic activity; F:ligase activity	-	-
UM05451.1	f0-atpase subunit j	F:hydrogen ion transmembrane transporter activity; P:ATP synthesis coupled proton transport; C:proton-transporting ATP synthase complex, coupling factor F(o)	-	-
UM05510.1	related to arp5-actin-related protein	P:regulation of transcription, DNA-dependent; P:DNA repair; C:Ino80 complex	-	-
UM05643.1	related to gyp1-gtpase activating protein	P:regulation of Rab GTPase activity; P:positive regulation of Rab GTPase activity; F:Rab GTPase activator activity	-	-
UM05665.1	proliferation-associated protein 1	P:cellular process; F:hydrolase activity; F:DNA binding	-	-
UM05864.1	adp atp carrier receptor	P:transcription initiation from RNA polymerase II promoter; F:protein heterodimerization activity; C:nucleus	-	-
UM05875.1	phosphatase activator	F:structural constituent of ribosome; P:translation; C:ribosome	-	-
UM05906.1	actin-like protein arpc3	P:regulation of actin filament polymerization; C:cytoskeleton; F:actin binding	-	-
UM05918.1	heat shock protein	F:ATP binding; F:nucleotide binding; P:response to stress	-	-
UM05996.1	related to ssp120-secretory protein	F:nucleic acid binding; F:calcium ion binding; F:nucleotide binding	-	-
UM06134.1	related to ribosomal protein mitochondrial	F:structural constituent of ribosome; P:translation; C:ribosome	-	-
UM06170.1	nadh dehydrogenase 1 beta subcomplex 7	C:mitochondrion; F:NADH dehydrogenase (ubiquinone) activity; F:NADH dehydrogenase activity	-	-
UM06229.1	sda1-domain-containing protein	P:ribosomal large subunit biogenesis; P:ribosomal large subunit export from nucleus; P:actin cytoskeleton organization	-	-
UM06265.1	pol-like protein	F:RNA binding; P:RNA-dependent DNA replication; F:RNA-directed DNA polymerase activity	-	-
UM06331.1	rna polymerase iii subunit rpc34	P:transcription, DNA-dependent; F:DNA-directed RNA polymerase activity; F:DNA binding	-	-
UM06449.1	atp synthase d subunit	F:hydrogen ion transmembrane transporter activity; P:ATP synthesis coupled proton transport; C:mitochondrial proton-transporting ATP synthase complex, coupling factor F(o)	-	-
UM06453.1	related to transaldolase b	P:carbohydrate metabolic process; F:catalytic activity; C:cellular_component	-	-
UMS2	heat shock cognate 70	F:ATP binding; P:response to stress; F:nucleotide binding	-	-
EGD2	nascent polypeptide-associated complex subunit alpha	C:cytoplasm; P:protein transport; P:transport; C:nucleus	-	-
SWC5	swc5_ustma ame: full=swr1-complex protein 5	P:regulation of transcription, DNA-dependent; P:transcription, DNA-dependent; P:chromatin modification; C:nucleus	-	-
UM00064.1	acid protease	P:proteolysis; F:hydrolase activity; F:aspartic-type endopeptidase activity; F:peptidase activity	-	-
UM00086.1	ribosome recycling factor	P:translation; C:cytoplasm; F:translation factor activity, nucleic acid binding; P:translational termination	-	-
UM00198.1	60s ribosomal protein l31	F:structural constituent of ribosome; P:translation; C:ribosome; C:intracellular	-	-
UM00284.1	vamp synaptobrevin-like protein	P:vesicle-mediated transport; C:integral to membrane; C:membrane; P:transport	-	-
UM00318.1	related to mrt4-mrna turnover 4	C:ribonucleoprotein complex; P:ribosome biogenesis; C:ribosome; C:intracellular	-	-
UM00423.1	f-actin capping alpha subunit	C:F-actin capping protein complex; F:actin binding; C:WASH complex; P:actin cytoskeleton organization	-	-
UM00429.1	glycosyltransferase family 20 protein	P:trehalose biosynthetic process; F:catalytic activity; F:alpha,alpha-trehalose-phosphate synthase (UDP-forming) activity; F:transferase activity	-	-
UM00436.1	40s ribosomal protein s16	F:structural constituent of ribosome; P:translation; C:ribonucleoprotein complex; C:ribosome	-	-
UM00486.1	phosphoglucomutase	F:metal ion binding; F:magnesium ion binding; P:carbohydrate metabolic process; F:intramolecular transferase activity, phosphotransferases	-	-
UM00549.1	atp-nad kinase	F:NAD+ kinase activity; P:NAD metabolic process; P:metabolic process; P:NADP biosynthetic process	-	-
UM00600.1	probable vesicular transport protein	P:vesicle-mediated transport; C:membrane; F:SNAP receptor activity; P:intracellular protein transport	-	-
UM00654.1	gtp-binding protein	F:GTP binding; P:small GTPase mediated signal transduction; F:nucleotide binding; C:intracellular	-	-
UM00669.1	cdk-activating kinase assembly factor	F:metal ion binding; P:cell cycle; F:zinc ion binding; C:nucleus	-	-
UM00673.1	probable het-c2 protein	C:cytoplasm; F:glycolipid transporter activity; F:glycolipid binding; P:glycolipid transport	-	-
UM00686.1	60s ribosomal protein l22	F:structural constituent of ribosome; P:translation; C:ribosome; C:intracellular	-	-
UM00746.1	60s ribosomal protein l35	F:structural constituent of ribosome; P:translation; C:ribosome; C:intracellular	-	-
UM00772.1	40s ribosomal protein s28	F:structural constituent of ribosome; P:translation; C:ribosome; C:intracellular	-	-
UM00803.1	zip metal ion transporter	C:membrane; P:transmembrane transport; P:metal ion transport; F:metal ion transmembrane transporter activity	-	-
UM00862.1	60s ribosomal protein l14	F:structural constituent of ribosome; P:translation; C:ribosome; C:intracellular	-	-
UM00867.1	40s ribosomal protein s22	F:structural constituent of ribosome; P:translation; C:ribonucleoprotein complex; C:ribosome	-	-
UM00868.1	40s ribosomal protein s17	F:structural constituent of ribosome; P:translation; C:ribosome; C:intracellular	-	-
UM00905.1	gtp-binding protein ypt5	F:GTP binding; P:small GTPase mediated signal transduction; F:nucleotide binding; P:protein transport	-	-
UM00939.1	related to tuberin	F:GTPase activator activity; P:regulation of small GTPase mediated signal transduction; P:positive regulation of GTPase activity; C:nucleus	-	-
UM00962.1	related to cys3-cystathionine gamma-lyase	P:metabolic process; F:catalytic activity; F:pyridoxal phosphate binding; F:lyase activity	-	-
UM01056.1	valosin-containing protein	F:ATP binding; F:hydrolase activity; F:nucleotide binding; F:nucleoside-triphosphatase activity	-	-
UM01141.1	fh2-domain-containing protein	F:actin binding; P:cellular component organization; P:actin cytoskeleton organization; F:Rho GTPase binding	-	-
UM01184.1	dna-directed rna polymerase	P:transcription, DNA-dependent; F:DNA-directed RNA polymerase activity; F:protein dimerization activity; F:DNA binding	-	-
UM01218.1	nucleolar atpase	P:ribosomal small subunit biogenesis; C:90S preribosome; C:nucleolus; F:transferase activity	-	-
UM01247.1	60s ribosomal protein l7	F:structural constituent of ribosome; P:translation; C:ribosome; C:ribonucleoprotein complex	-	-
UM01248.1	60s ribosomal protein l7	F:structural constituent of ribosome; P:translation; C:ribonucleoprotein complex; C:ribosome	-	-
UM01283	translationally-controlled tumor protein	P:translation; C:cytoplasm; C:cytoskeleton; C:microtubule	-	-
UM01296.1	related to rix7-aaa-type atpase required for biogenesis and nuclear export of 60s ribosomal subunits	F:ATP binding; F:nucleotide binding; F:nucleoside-triphosphatase activity; F:hydrolase activity	-	-
UM01416.1	related to rmt2-protein-arginine n-methyltransferase	F:methyltransferase activity; F:transferase activity; P:methylation; F:guanidinoacetate N-methyltransferase activity	-	-
UM01446.1	isoprenoid biosynthesis-related protein	P:isoprenoid biosynthetic process; F:transferase activity; C:endoplasmic reticulum; P:farnesyl diphosphate biosynthetic process	-	-
UM01463.1	eukaryotic translation initiation factor 2 subunit alpha	F:RNA binding; P:translational initiation; F:translation initiation factor activity; C:eukaryotic translation initiation factor 2 complex	-	-
UM01500.1	60s ribosomal protein l29	F:structural constituent of ribosome; P:translation; C:ribosome; C:intracellular	-	-
UM01651.1	ras-domain-containing protein	F:GTP binding; P:small GTPase mediated signal transduction; F:nucleotide binding; P:protein transport	-	-
UM01681.1	f420h2 dehydrogenase	P:oxidation-reduction process; F:oxidoreductase activity; F:NADH dehydrogenase (ubiquinone) activity; F:oxidoreductase activity, acting on NAD(P)H	-	-
UM01692.1	serine dehydratase	P:cellular amino acid metabolic process; F:pyridoxal phosphate binding; F:lyase activity; F:L-serine ammonia-lyase activity	-	-
UM01718.1	glucosamine-6-phosphate isomerase	P:N-acetylglucosamine metabolic process; P:carbohydrate metabolic process; F:glucosamine-6-phosphate deaminase activity; F:isomerase activity	-	-
UM01754.1	galactose mutarotase-like protein	F:carbohydrate binding; P:carbohydrate metabolic process; F:catalytic activity; F:isomerase activity	-	-
UM01787.1	homocysteine s-methyltransferase	F:homocysteine S-methyltransferase activity; F:methyltransferase activity; F:transferase activity; P:methylation	-	-
UM02001.1	hydroxymethylglutaryl- lyase	F:hydroxymethylglutaryl-CoA lyase activity; P:metabolic process; F:catalytic activity; F:lyase activity	-	-
UM02078.1	40s ribosomal protein s30	F:structural constituent of ribosome; P:translation; C:ribosome; C:intracellular	-	-
UM02324.1	rbp11-like subunits of rna polymerase	P:transcription, DNA-dependent; F:DNA-directed RNA polymerase activity; F:protein dimerization activity; F:DNA binding	-	-
UM02338.1	t-snare	P:vesicle-mediated transport; C:membrane; F:SNAP receptor activity; P:intracellular protein transport	-	-
UM02352.1	60s ribosomal protein l21	F:structural constituent of ribosome; P:translation; C:ribosome; C:intracellular	-	-
UM02409.1	60s ribosomal protein l12	F:structural constituent of ribosome; P:translation; C:ribonucleoprotein complex; C:ribosome	-	-
UM02442.1	elongation factor 1-gamma	P:translational elongation; F:translation elongation factor activity; P:translation; C:eukaryotic translation elongation factor 1 complex	-	-
UM02477.1	cox5a-domain-containing protein	C:mitochondrial respiratory chain complex IV; P:mitochondrial electron transport, cytochrome c to oxygen; F:cytochrome-c oxidase activity; C:mitochondrial inner membrane	-	-
UM02479.1	60s ribosomal protein l20	F:structural constituent of ribosome; P:translation; C:ribosome; C:ribonucleoprotein complex	-	-
UM02488.1	rna polymerase i and subunit rpa40 rpc40	P:transcription, DNA-dependent; F:DNA-directed RNA polymerase activity; F:protein dimerization activity; F:DNA binding	-	-
UM02518.1	60s ribosomal protein l37	F:structural constituent of ribosome; P:translation; C:ribosome; C:intracellular	-	-
UM02557.1	dna polymerase alpha subunit b	P:DNA replication; F:DNA-directed DNA polymerase activity; C:nucleus; F:DNA binding	-	-
UM02608.1	nad -binding protein	P:oxidation-reduction process; F:methylenetetrahydrofolate dehydrogenase (NADP+) activity; F:catalytic activity; P:folic acid-containing compound biosynthetic process	-	-
UM02643.1	cytochrome c oxidase subunit vib	C:mitochondrion; C:mitochondrial respiratory chain complex IV; F:cytochrome-c oxidase activity; P:mitochondrial respiratory chain complex IV assembly	-	-
UM02706.1	gluconate kinase	P:regulation of transcription, DNA-dependent; C:integral to membrane; P:transmembrane transport; C:nucleus	-	-
UM02737.1	related to ytm1-microtubule-interacting protein	F:zinc ion binding; P:ribosome biogenesis; C:nucleus; F:hydrolase activity	-	-
UM02773.1	60s ribosomal protein l34	F:structural constituent of ribosome; P:translation; C:ribosome; C:intracellular	-	-
UM02905.1	26s proteasome regulatory complex non-atpase subcomplex rpn1 subunit	P:regulation of catalytic activity; P:regulation of protein catabolic process; C:proteasome complex; F:enzyme regulator activity	-	-
UM03021.1	40s ribosomal protein s14	F:structural constituent of ribosome; P:translation; C:ribonucleoprotein complex; C:ribosome	-	-
UM03058.1	rna polymerase iii subunit	P:transcription, DNA-dependent; F:DNA-directed RNA polymerase activity; F:DNA binding; F:sequence-specific DNA binding	-	-
UM03062.1	mpp10 protein	F:nucleic acid binding; C:ribonucleoprotein complex; P:rRNA processing; C:nucleus	-	-
UM03163.1	protoplast secreted protein 2 precursor	P:oxidation-reduction process; F:oxidoreductase activity; P:negative regulation of transcription, DNA-dependent; F:FMN binding	-	-
UM03237.1	40s ribosomal protein s20	F:structural constituent of ribosome; P:translation; C:small ribosomal subunit; C:ribosome	-	-
UM03252.1	diphenol oxidase-a2	P:regulation of catalytic activity; P:regulation of protein catabolic process; C:proteasome complex; F:enzyme regulator activity	-	-
UM03300.1	profilin	F:actin binding; P:actin cytoskeleton organization; C:cytoplasm; C:cytoskeleton	-	-
UM03307.1	5-formyltetrahydrofolate cyclo-ligase	F:ATP binding; F:5-formyltetrahydrofolate cyclo-ligase activity; P:folic acid-containing compound biosynthetic process; F:ligase activity	-	-
UM03322.1	60s ribosomal protein l10	F:structural constituent of ribosome; P:translation; C:ribosome; C:intracellular	-	-
UM03402.1	aldehyde dehydrogenase (nad+)	P:oxidation-reduction process; F:oxidoreductase activity; F:oxidoreductase activity, acting on the aldehyde or oxo group of donors, NAD or NADP as acceptor; P:metabolic process	-	-
UM03523.1	aldehyde dehydrogenase	P:oxidation-reduction process; F:oxidoreductase activity; F:oxidoreductase activity, acting on the aldehyde or oxo group of donors, NAD or NADP as acceptor; P:metabolic process	-	-
UM03533.1	60s ribosomal protein l23	F:structural constituent of ribosome; P:translation; C:ribonucleoprotein complex; C:ribosome	-	-
UM03550.1	insert subdomain of rna polymerase alpha subunit	P:transcription, DNA-dependent; F:DNA-directed RNA polymerase activity; F:protein dimerization activity; F:DNA binding	-	-
UM03584.1	rna polymerase i associated factor a49-like protein	P:transcription, DNA-dependent; F:DNA-directed RNA polymerase activity; C:nucleus; F:DNA binding	-	-
UM03665.1	succinate-semialdehyde dehydrogenase	P:oxidation-reduction process; F:oxidoreductase activity; F:oxidoreductase activity, acting on the aldehyde or oxo group of donors, NAD or NADP as acceptor; P:metabolic process	-	-
UM03708.1	related to gata transcription factor	P:regulation of transcription, DNA-dependent; F:sequence-specific DNA binding; F:zinc ion binding; F:sequence-specific DNA binding transcription factor activity	-	-
UM03726.1	cyclophilin	F:peptidyl-prolyl cis-trans isomerase activity; P:protein folding; P:protein peptidyl-prolyl isomerization; F:isomerase activity	-	-
UM03833.1	gtp-binding protein ypt1	F:GTP binding; P:small GTPase mediated signal transduction; F:nucleotide binding; P:protein transport	-	-
UM03836.1	dna-directed rna polymerase rpb5 subunit	P:transcription, DNA-dependent; F:DNA-directed RNA polymerase activity; C:nucleus; F:DNA binding	-	-
UM03840.1	18s rrna biogenesis protein	P:RNA processing; F:catalytic activity; P:ribosome biogenesis; C:nucleolus	-	-
UM03852.1	dna primase large subunit	F:nucleotidyltransferase activity; P:DNA replication, synthesis of RNA primer; F:DNA primase activity; F:DNA-directed DNA polymerase activity	-	-
UM03865.1	rab-type small gtp-binding protein	F:GTP binding; P:small GTPase mediated signal transduction; F:nucleotide binding; P:protein transport	-	-
UM03910.1	calmodulin	F:calcium ion binding; F:metal ion binding; F:transferase activity; F:phosphorylase kinase activity	-	-
UM03951.1	atpase v1 a1 complex subunit e	C:proton-transporting two-sector ATPase complex, catalytic domain; F:proton-transporting ATPase activity, rotational mechanism; P:ATP hydrolysis coupled proton transport; C:vacuolar proton-transporting V-type ATPase, V1 domain	-	-
UM03994.1	pyruvate decarboxylase	F:thiamine pyrophosphate binding; F:magnesium ion binding; P:metabolic process; F:catalytic activity	-	-
UM04021.1	nmd3-domain-containing protein	C:cytosolic large ribosomal subunit; C:cytosol; F:ribosomal large subunit binding; P:ribosomal large subunit export from nucleus	-	-
UM04026.1	trna pseudouridine synthase d	F:RNA binding; P:RNA modification; P:pseudouridine synthesis; F:pseudouridine synthase activity	-	-
UM04182.1	prephenate dehydrogenase	P:tyrosine biosynthetic process; P:oxidation-reduction process; F:prephenate dehydrogenase activity; F:prephenate dehydrogenase (NADP+) activity	-	-
UM04239.1	eukaryotic translation initiation factor x-chromosomal	F:RNA binding; P:translational initiation; P:translation; F:translation initiation factor activity	-	-
UM04312.1	actinin-like protein	P:actin filament bundle assembly; F:calcium ion binding; F:actin binding; P:actin crosslink formation	-	-
UM04588.1	ubiquitin 40s ribosomal protein s27a fusion	F:structural constituent of ribosome; P:translation; C:ribosome; C:intracellular	-	-
UM04626.1	60s ribosomal protein l33-a-like protein	F:structural constituent of ribosome; P:translation; C:ribosome; C:intracellular	-	-
UM04662.1	40s ribosomal protein s19	F:structural constituent of ribosome; P:translation; C:ribosome; C:intracellular	-	-
UM04786.1	probable rpn2-26s proteasome regulatory subunit	P:regulation of catalytic activity; P:regulation of protein catabolic process; C:proteasome complex; F:enzyme regulator activity	-	-
UM04787.1	threonine aldolase	P:cellular amino acid metabolic process; F:catalytic activity; F:pyridoxal phosphate binding; F:lyase activity	-	-
UM04818.1	ubiquinol cytochrome c reductase assembly protein cbp3	F:structural constituent of ribosome; P:translation; C:ribosome; C:intracellular	-	-
UM04823.1	related to aha1-stress-regulated cochaperone	F:ATPase activator activity; P:positive regulation of ATPase activity; P:response to stress; F:chaperone binding	-	-
UM04828.1	60s ribosomal protein l30	F:structural constituent of ribosome; P:translation; C:ribosome; C:intracellular	-	-
UM04838.1	isopentenyl-diphosphate delta-isomerase	P:isoprenoid biosynthetic process; F:hydrolase activity; F:isopentenyl-diphosphate delta-isomerase activity; F:isomerase activity	-	-
UM04839.1	60s ribosomal protein l9	F:structural constituent of ribosome; P:translation; C:ribosome; F:rRNA binding	-	-
UM04872.1	argininosuccinate synthetase	F:ATP binding; C:cytosol; P:arginine biosynthetic process; F:argininosuccinate synthase activity	-	-
UM04943.1	40s ribosomal protein s26	F:structural constituent of ribosome; P:translation; C:ribosome; C:intracellular	-	-
UM04967.1	transketolase	F:transketolase activity; P:metabolic process; F:catalytic activity; F:transferase activity	-	-
UM04971.1	fumarate reductase	F:metal ion binding; P:oxidation-reduction process; F:heme binding; F:succinate dehydrogenase activity	-	-
UM04972.1	-like protein c	P:iron-sulfur cluster assembly; C:cytoplasm; F:iron ion binding; F:iron-sulfur cluster binding	-	-
UM05008.1	60s ribosomal protein l28	F:structural constituent of ribosome; P:translation; C:ribosome; C:intracellular	-	-
UM05018.1	alpha-l rna-binding motif-containing protein	F:RNA binding; F:rRNA binding; C:intracellular; C:ribosome	-	-
UM05021.1	acetolactate synthase small mitochondrial	P:branched-chain amino acid biosynthetic process; F:acetolactate synthase activity; F:amino acid binding; P:metabolic process	-	-
UM05040.1	40s ribosomal protein s7	F:structural constituent of ribosome; P:translation; C:ribosome; C:intracellular	-	-
UM05112.1	p-loop containing nucleoside triphosphate hydrolase protein	F:GTP binding; F:GTPase activity; P:GTP catabolic process; F:nucleotide binding	-	-
UM05188.1	protein	C:integral to membrane; C:membrane; P:protein transport; P:transport	-	-
UM05207.1	dna polymerase epsilon p12 subunit (dna polymerase epsilon subunit 4)	F:sequence-specific DNA binding; F:protein heterodimerization activity; C:nucleus; C:intracellular	-	-
UM05228.1	uv excision repair protein rad23	P:proteasomal ubiquitin-dependent protein catabolic process; F:damaged DNA binding; P:nucleotide-excision repair; C:nucleus	-	-
UM05503.1	atpase v1 complex subunit h	F:proton-transporting ATPase activity, rotational mechanism; F:hydrolase activity, acting on acid anhydrides, catalyzing transmembrane movement of substances; P:ATP hydrolysis coupled proton transport; C:vacuolar proton-transporting V-type ATPase, V1 domain	-	-
UM05504.1	glutathione synthetase	P:glutathione biosynthetic process; F:ATP binding; F:glutathione synthase activity; F:ligase activity	-	-
UM05511.1	rab small monomeric gtpase	F:GTP binding; P:small GTPase mediated signal transduction; F:nucleotide binding; P:protein transport	-	-
UM05832.1	hsp10-like protein	F:ATP binding; C:cytoplasm; P:protein folding; P:response to stress	-	-
UM05915.1	n-terminal nucleophile aminohydrolase	C:cytoplasm; F:peptidase activity; F:omega peptidase activity; P:glutathione catabolic process	-	-
UM06047.1	homoserine o-acetyltransferase	C:cytoplasm; F:homoserine O-acetyltransferase activity; P:methionine biosynthetic process; F:transferase activity	-	-
UM06104.1	probable ypt6-gtp-binding protein of the rab family	F:GTP binding; P:small GTPase mediated signal transduction; F:nucleotide binding; P:protein transport	-	-
UM06105.1	thiamin diphosphate-binding protein	F:pyruvate dehydrogenase (acetyl-transferring) activity; P:metabolic process; P:acetyl-CoA biosynthetic process from pyruvate; F:catalytic activity	-	-
UM06220.1	60s ribosomal protein l2	F:structural constituent of ribosome; P:translation; C:ribosome; C:intracellular	-	-
UM06307.1	related to mrps9-mitochondrial ribosomal small subunit	F:structural constituent of ribosome; P:translation; C:ribosome; C:ribonucleoprotein complex	-	-
UM06368.1	ribonucleotide reductase small subunit	P:oxidation-reduction process; F:oxidoreductase activity; F:transition metal ion binding; P:deoxyribonucleoside diphosphate metabolic process	-	-
UM06394.1	50s ribosomal protein l19	F:structural constituent of ribosome; P:translation; C:ribosome; C:intracellular	-	-
UM06446.1	gtp cyclohydrolase i	P:tetrahydrofolate biosynthetic process; C:cytoplasm; F:GTP cyclohydrolase I activity; F:hydrolase activity	-	-
UM06512.1	thioredoxin	P:cell redox homeostasis; F:electron carrier activity; P:glycerol ether metabolic process; F:protein disulfide oxidoreductase activity	-	-
ade6	phosphoribosylformylglycinamidine synthase	P:purine nucleotide biosynthetic process; F:phosphoribosylformylglycinamidine synthase activity; F:catalytic activity; P:'de novo' IMP biosynthetic process	-	-
CPR6	peptidyl-prolyl cis-trans isomerase d	C:cytoplasm; F:peptidyl-prolyl cis-trans isomerase activity; P:protein folding; P:protein peptidyl-prolyl isomerization; F:isomerase activity	-	-
RKI1	ribose-5-phosphate isomerase	C:cytoplasm; F:ribose-5-phosphate isomerase activity; P:pentose-phosphate shunt, non-oxidative branch; P:pentose-phosphate shunt; F:isomerase activity	-	-
UM00118.1	udp-glucose 6-dehydrogenase	P:oxidation-reduction process; F:oxidoreductase activity; F:oxidoreductase activity, acting on the CH-OH group of donors, NAD or NADP as acceptor; F:UDP-glucose 6-dehydrogenase activity; F:NAD binding	-	-
UM00214.1	methylmalonate-semialdehyde dehydrogenase	P:oxidation-reduction process; F:oxidoreductase activity; F:methylmalonate-semialdehyde dehydrogenase (acylating) activity; F:oxidoreductase activity, acting on the aldehyde or oxo group of donors, NAD or NADP as acceptor; P:metabolic process	-	-
UM00246.1	probable rpp1a-60s large subunit acidic ribosomal protein a1	P:translational elongation; F:structural constituent of ribosome; C:ribonucleoprotein complex; C:ribosome; C:intracellular	-	-
UM00248.1	related to kinetochore associated 2	F:actin binding; P:cytoskeleton organization; P:cell morphogenesis; C:membrane; C:plasma membrane	-	-
UM00370.1	phospholipase d	F:phosphatidylinositol binding; P:metabolic process; P:cell communication; F:phospholipid binding; F:catalytic activity	-	-
UM00407.1	d-malate dehydrogenase	P:oxidation-reduction process; F:oxidoreductase activity; F:magnesium ion binding; F:oxidoreductase activity, acting on the CH-OH group of donors, NAD or NADP as acceptor; F:NAD binding	-	-
UM00564.1	adenosine deaminase-like protein	F:deaminase activity; P:purine ribonucleoside monophosphate biosynthetic process; F:adenosine deaminase activity; C:cytoplasm; P:adenosine catabolic process	-	-
UM00615.1	fcf1-domain-containing protein	C:small-subunit processome; P:endonucleolytic cleavage in 5'-ETS of tricistronic rRNA transcript (SSU-rRNA, 5.8S rRNA, LSU-rRNA); C:nucleolus; P:endonucleolytic cleavage to generate mature 5'-end of SSU-rRNA from (SSU-rRNA, 5.8S rRNA, LSU-rRNA); P:endonucleolytic cleavage in ITS1 to separate SSU-rRNA from 5.8S rRNA and LSU-rRNA from tricistronic rRNA transcript (SSU-rRNA, 5.8S rRNA, LSU-rRNA)	-	-
UM00634.1	nadh-ubiquinone oxidoreductase 24 kda mitochondrial precursor	P:oxidation-reduction process; F:oxidoreductase activity; F:metal ion binding; F:2 iron, 2 sulfur cluster binding; F:iron-sulfur cluster binding	-	-
UM00659.1	40s ribosomal protein s6-b	F:structural constituent of ribosome; P:translation; C:ribonucleoprotein complex; C:ribosome; C:intracellular	-	-
UM00678.1	u3 snornp-associated protein rrp5	F:RNA binding; P:mRNA processing; P:RNA processing; C:nucleus; C:intracellular	-	-
UM00770.1	ctp synthase	P:pyrimidine nucleotide biosynthetic process; P:phospholipid biosynthetic process; P:CTP biosynthetic process; F:CTP synthase activity; P:pyrimidine nucleobase biosynthetic process	-	-
UM00779.1	ribosomal protein l17	F:structural constituent of ribosome; P:translation; C:ribonucleoprotein complex; C:ribosome; C:intracellular	-	-
UM00863.1	60s ribosomal protein l44	F:structural constituent of ribosome; P:translation; C:ribonucleoprotein complex; C:ribosome; C:intracellular	-	-
UM00926.1	60s ribosomal protein l13a	F:structural constituent of ribosome; P:translation; C:large ribosomal subunit; C:ribonucleoprotein complex; C:ribosome	-	-
UM00934.1	cobalamin-independent methionine synthase	C:cytoplasm; P:cellular amino acid biosynthetic process; F:zinc ion binding; P:methionine biosynthetic process; F:5-methyltetrahydropteroyltriglutamate-homocysteine S-methyltransferase activity	-	-
UM00964.1	related to nog2-gtpase involved in ribosomal large subunit-nucleus export	F:GTP binding; C:nucleolus; F:nucleotide binding; P:ribosome biogenesis; C:nucleus	-	-
UM01090.1	3-ketoacyl- thiolase	P:metabolic process; F:catalytic activity; F:transferase activity, transferring acyl groups other than amino-acyl groups; F:transferase activity; F:transferase activity, transferring acyl groups	-	-
UM01189.1	elongation factor 1 beta delta chain	P:translational elongation; F:translation elongation factor activity; P:translation; C:eukaryotic translation elongation factor 1 complex; F:guanyl-nucleotide exchange factor activity	-	-
UM01317.1	40s ribosomal protein s11	F:structural constituent of ribosome; P:translation; C:ribonucleoprotein complex; C:ribosome; C:intracellular	-	-
UM01318.1	40s ribosomal protein s12	F:structural constituent of ribosome; P:translation; C:ribonucleoprotein complex; C:ribosome; C:intracellular	-	-
UM01324.1	60s ribosomal protein l18	F:structural constituent of ribosome; P:translation; C:ribosome; C:intracellular; C:ribonucleoprotein complex	-	-
UM01599.1	peroxisomal -enoyl- isomerase	P:metabolic process; F:catalytic activity; F:isomerase activity; F:enoyl-CoA hydratase activity; F:lyase activity	-	-
UM01634.1	60s ribosomal protein l19	F:structural constituent of ribosome; P:translation; C:ribonucleoprotein complex; C:ribosome; C:intracellular	-	-
UM01708.1	aspartate kinase homoserine dehydrogenase	P:oxidation-reduction process; P:cellular amino acid metabolic process; F:oxidoreductase activity; F:homoserine dehydrogenase activity; F:NADP binding	-	-
UM01715.1	metallo-dependent hydrolase	F:hydrolase activity, acting on carbon-nitrogen (but not peptide) bonds; P:N-acetylglucosamine metabolic process; F:N-acetylglucosamine-6-phosphate deacetylase activity; F:hydrolase activity; P:carbohydrate metabolic process	-	-
UM01720.1	phosphoglucomutase	F:magnesium ion binding; P:carbohydrate metabolic process; F:intramolecular transferase activity, phosphotransferases; F:metal ion binding; F:isomerase activity	-	-
UM01892.1	isocitrate lyase	P:metabolic process; P:carboxylic acid metabolic process; F:isocitrate lyase activity; F:catalytic activity; F:lyase activity	-	-
UM01911.1	nad-p-binding protein	P:oxidation-reduction process; F:oxidoreductase activity; F:zinc ion binding; F:NADPH:quinone reductase activity; C:cellular_component	-	-
UM02148.1	p-loop containing nucleoside triphosphate hydrolase protein	F:ATPase activity; F:ATP binding; F:nucleotide binding; F:nucleoside-triphosphatase activity; P:ATP catabolic process	-	-
UM02218.1	cysteine synthase	F:transferase activity; P:cysteine biosynthetic process; P:cellular amino acid biosynthetic process; F:cysteine synthase activity; P:cysteine biosynthetic process from serine	-	-
UM02276.1	60s ribosomal protein l6	F:structural constituent of ribosome; P:translation; C:ribonucleoprotein complex; C:ribosome; C:intracellular	-	-
UM02280.1	heat shock transcription factor	P:regulation of transcription, DNA-dependent; F:sequence-specific DNA binding; C:nucleus; F:sequence-specific DNA binding transcription factor activity; F:DNA binding	-	-
UM02328.1	o-sialoglycoprotein endopeptidase	C:transcription factor TFIID complex; P:autophagy; P:DNA-dependent transcription, initiation; C:cytoplasm; F:protein heterodimerization activity	-	-
UM02339.1	alpha-l rna-binding motif-containing protein	F:RNA binding; F:rRNA binding; C:intracellular; F:nucleic acid binding; C:ribonucleoprotein complex	-	-
UM02386.1	mitochondrial 30s ribosomal protein s19	F:structural constituent of ribosome; F:RNA binding; P:translation; C:ribonucleoprotein complex; C:ribosome	-	-
UM02453.1	manganese superoxide dismutase	F:metal ion binding; P:oxidation-reduction process; F:oxidoreductase activity; P:superoxide metabolic process; F:superoxide dismutase activity	-	-
UM02553.1	related to mrps5-mitochondrial ribosomal small subunit	F:structural constituent of ribosome; F:RNA binding; P:translation; C:ribonucleoprotein complex; C:ribosome	-	-
UM02600.1	probable mitochondrial processing peptidase alpha chain precursor	F:metal ion binding; P:metabolic process; F:catalytic activity; P:proteolysis; F:metalloendopeptidase activity	-	-
UM02653.1	alpha- -mannosyltransferase alg2	P:biosynthetic process; F:glycolipid 6-alpha-mannosyltransferase activity; F:GDP-Man:Man1GlcNAc2-PP-Dol alpha-1,3-mannosyltransferase activity; F:transferase activity; F:transferase activity, transferring glycosyl groups	-	-
UM02691.1	aconitate hydratase	C:mitochondrion; P:metabolic process; P:tricarboxylic acid cycle; F:aconitate hydratase activity; F:4 iron, 4 sulfur cluster binding	-	-
UM02714.1	40s ribosomal protein s4	F:structural constituent of ribosome; F:RNA binding; P:translation; C:ribosome; C:intracellular	-	-
UM02715.1	probable pot1-acetyl- c- peroxisomal	P:metabolic process; F:catalytic activity; F:transferase activity, transferring acyl groups other than amino-acyl groups; F:transferase activity; F:transferase activity, transferring acyl groups	-	-
UM02762.1	enoyl- hydratase	P:metabolic process; F:catalytic activity; F:enoyl-CoA hydratase activity; F:lyase activity; F:isomerase activity	-	-
UM02792.1	cystathionine beta-synthase	F:transferase activity; P:cysteine biosynthetic process; P:cellular amino acid biosynthetic process; F:cysteine synthase activity; P:cysteine biosynthetic process from serine	-	-
UM02924.1	60s ribosomal protein l13	F:structural constituent of ribosome; P:translation; C:ribosome; C:intracellular; C:ribonucleoprotein complex	-	-
UM02947.1	thioredoxin-dependent peroxidase	P:oxidation-reduction process; F:oxidoreductase activity; C:peroxisome; F:peroxiredoxin activity; F:peroxidase activity	-	-
UM03022.1	60s ribosomal protein l38	F:structural constituent of ribosome; P:translation; C:ribonucleoprotein complex; C:ribosome; C:intracellular	-	-
UM03085.1	superoxide dismutase	F:metal ion binding; P:oxidation-reduction process; F:oxidoreductase activity; P:superoxide metabolic process; F:superoxide dismutase activity	-	-
UM03104.1	triosephosphate isomerase	P:metabolic process; F:catalytic activity; F:triose-phosphate isomerase activity; P:glycolysis; F:isomerase activity	-	-
UM03153.1	p-loop containing nucleoside triphosphate hydrolase protein	F:ATPase activity; F:ATP binding; F:nucleotide binding; F:nucleoside-triphosphatase activity; P:ATP catabolic process	-	-
UM03183.1	dihydrofolate reductase	F:dihydrofolate reductase activity; P:oxidation-reduction process; P:nucleotide biosynthetic process; P:glycine biosynthetic process; F:NADP binding	-	-
UM03206.1	thymidylate kinase	F:ATP binding; P:dTDP biosynthetic process; F:thymidylate kinase activity; F:kinase activity; P:phosphorylation	-	-
UM03270.1	malate synthase	F:transferase activity; P:tricarboxylic acid cycle; F:catalytic activity; P:glyoxylate cycle; F:malate synthase activity	-	-
UM03275.1	3-hydroxy-2-methylbutyryl- dehydrogenase	P:oxidation-reduction process; F:oxidoreductase activity; P:metabolic process; F:3-hydroxy-2-methylbutyryl-CoA dehydrogenase activity; F:3-hydroxyacyl-CoA dehydrogenase activity	-	-
UM03286.1	nonmuscle myosin heavy chain b	F:ATP binding; F:actin binding; F:nucleotide binding; C:myosin complex; F:motor activity	-	-
UM03298.1	acetyl- acyltransferase 2	F:transferase activity; P:metabolic process; F:catalytic activity; F:transferase activity, transferring acyl groups other than amino-acyl groups; F:transferase activity, transferring acyl groups	-	-
UM03321.1	probable rpl28-60s large subunit ribosomal protein	C:ribonucleoprotein complex; C:ribosome; F:structural constituent of ribosome; P:translation; C:intracellular	-	-
UM03356.1	enolase	C:phosphopyruvate hydratase complex; F:phosphopyruvate hydratase activity; F:magnesium ion binding; P:glycolysis; F:lyase activity	-	-
UM03467.1	ribosomal protein s7	F:structural constituent of ribosome; F:RNA binding; P:translation; C:ribonucleoprotein complex; C:ribosome	-	-
UM03511.1	40s ribosomal protein s8	F:structural constituent of ribosome; P:translation; C:ribonucleoprotein complex; C:ribosome; C:intracellular	-	-
UM03529.1	mitochondrial 50s ribosomal protein l3	F:structural constituent of ribosome; P:translation; C:ribonucleoprotein complex; C:ribosome; C:intracellular	-	-
UM03571.1	acetyl- c-acetyltransferase	P:metabolic process; F:catalytic activity; F:transferase activity, transferring acyl groups other than amino-acyl groups; F:transferase activity; F:transferase activity, transferring acyl groups	-	-
UM03576.1	assimilatory sulfite reductase	P:oxidation-reduction process; F:oxidoreductase activity; P:metabolic process; F:catalytic activity; F:oxidoreductase activity, acting on the aldehyde or oxo group of donors	-	-
UM03582.1	prefoldin subunit	F:unfolded protein binding; P:protein folding; C:prefoldin complex; P:peptidyl-tyrosine dephosphorylation; F:protein tyrosine phosphatase activity	-	-
UM03804.1	probable nop1-fibrillarin	F:RNA binding; F:methyltransferase activity; P:rRNA processing; P:tRNA processing; P:methylation	-	-
UM03846.1	60s ribosomal protein l3	F:structural constituent of ribosome; P:translation; C:ribonucleoprotein complex; C:ribosome; C:intracellular	-	-
UM04077.1	60s ribosomal protein l11	F:structural constituent of ribosome; P:translation; C:ribonucleoprotein complex; C:ribosome; C:intracellular	-	-
UM04148.1	related to mrps28-mitochondrial ribosomal small subunit	F:structural constituent of ribosome; P:translation; C:ribonucleoprotein complex; C:ribosome; C:intracellular	-	-
UM04231.1	related to mrpl10-mitochondrial ribosomal large subunit	F:structural constituent of ribosome; P:translation; C:large ribosomal subunit; C:ribonucleoprotein complex; C:ribosome	-	-
UM04327.1	ubiquitin conjugation factor	F:ubiquitin-ubiquitin ligase activity; C:ubiquitin ligase complex; P:protein ubiquitination; F:ubiquitin-protein ligase activity; P:ubiquitin-dependent protein catabolic process	-	-
UM04428.1	mitochondrial matrix protein frataxin	P:iron-sulfur cluster assembly; F:ferric iron binding; P:oxidation-reduction process; C:mitochondrion; F:ferroxidase activity	-	-
UM04431.1	eukaryotic initiation factor 4f subunit p130	F:RNA binding; P:RNA metabolic process; F:DNA binding; P:translational initiation; F:translation initiation factor activity	-	-
UM04467.1	related to blue-light-inducible bli-3 protein	P:oxidation-reduction process; P:pyridoxal phosphate biosynthetic process; F:oxidoreductase activity; F:FMN binding; F:pyridoxamine-phosphate oxidase activity	-	-
UM04497.1	argininosuccinate lyase	P:arginine biosynthetic process via ornithine; C:cytosol; F:argininosuccinate lyase activity; F:catalytic activity; F:lyase activity	-	-
UM04622.1	amp deaminase	P:IMP biosynthetic process; C:cytoplasm; F:AMP deaminase activity; F:deaminase activity; P:purine ribonucleoside monophosphate biosynthetic process	-	-
UM04631.1	probable cyt1-cytochrome heme protein	F:heme binding; F:electron carrier activity; F:iron ion binding; C:mitochondrial respiratory chain complex III; F:electron transporter, transferring electrons within CoQH2-cytochrome c reductase complex activity	-	-
UM04634.1	60s ribosomal protein l5	F:structural constituent of ribosome; F:5S rRNA binding; P:translation; C:ribosome; C:intracellular	-	-
UM04635.1	60s ribosomal protein l15	F:structural constituent of ribosome; P:translation; C:ribonucleoprotein complex; C:ribosome; C:intracellular	-	-
UM04722.1	related to rpb4-16 kd subunit of dna-directed rna polymerase ii	P:transcription, DNA-dependent; F:DNA-directed RNA polymerase activity; F:nucleotide binding; P:cellular metabolic process; F:catalytic activity	-	-
UM04855.1	60s ribosomal protein l26	F:structural constituent of ribosome; P:translation; C:large ribosomal subunit; C:ribosome; C:intracellular	-	-
UM04871.1	phosphoglycerate kinase	F:kinase activity; P:phosphorylation; F:transferase activity; F:phosphoglycerate kinase activity; P:glycolysis	-	-
UM04924.1	nadh-ubiquinone oxidoreductase	P:oxidation-reduction process; F:quinone binding; F:oxidoreductase activity; F:NAD binding; F:oxidoreductase activity, acting on NAD(P)H	-	-
UM04983.1	phosphoacetylglucosamine mutase	F:metal ion binding; F:phosphoacetylglucosamine mutase activity; F:magnesium ion binding; P:carbohydrate metabolic process; F:intramolecular transferase activity, phosphotransferases	-	-
UM05116.1	efts_ustma ame: full=elongation factor mitochondrial short=ef-ts short=ef- t flags: precursor	P:translational elongation; C:mitochondrion; F:translation elongation factor activity; P:translation; C:intracellular	-	-
UM05179.1	diphosphomevalonate decarboxylase	F:ATP binding; P:isoprenoid biosynthetic process; C:cytoplasm; F:diphosphomevalonate decarboxylase activity; F:lyase activity	-	-
UM05180.1	ribosome biogenesis protein brx1	P:ribosomal large subunit assembly; F:5S rRNA binding; C:preribosome, large subunit precursor; F:rRNA primary transcript binding; C:nucleolus	-	-
UM05182.1	dihydroxyacetone partial	P:regulation of transcription, DNA-dependent; F:sequence-specific DNA binding; C:nucleus; F:sequence-specific DNA binding transcription factor activity; F:DNA binding	-	-
UM05189.1	60s ribosomal protein l27	F:structural constituent of ribosome; P:translation; C:ribonucleoprotein complex; C:ribosome; C:intracellular	-	-
UM05352.1	related to mpd1-disulfide isomerase related protein	P:cell redox homeostasis; F:electron carrier activity; P:glycerol ether metabolic process; F:protein disulfide oxidoreductase activity; F:isomerase activity	-	-
UM05362.1	hydroxymethylglutaryl- synthase	F:hydroxymethylglutaryl-CoA synthase activity; P:isoprenoid biosynthetic process; P:metabolic process; P:ergosterol biosynthetic process; F:catalytic activity	-	-
UM05662.1	voltage-dependent ion-selective channel	C:mitochondrial outer membrane; P:anion transport; F:voltage-gated anion channel activity; P:transmembrane transport; P:regulation of anion transport	-	-
UM05734.1	small gtpase-binding protein	F:GTP binding; P:small GTPase mediated signal transduction; F:nucleotide binding; C:membrane; C:intracellular	-	-
UM05754.1	electron transfer flavoprotein subunit alpha	C:mitochondrion; F:electron carrier activity; F:flavin adenine dinucleotide binding; P:mycelium development; C:cellular_component	-	-
UM05779.1	50s ribosomal protein l22	F:structural constituent of ribosome; P:translation; C:large ribosomal subunit; C:ribonucleoprotein complex; C:ribosome	-	-
UM05889.1	ammonium transporter	P:ammonium transport; C:integral to membrane; C:membrane; F:ammonium transmembrane transporter activity; P:ammonium transmembrane transport	-	-
UM05971.1	glutamine synthetase guanido kinase	P:nitrogen compound metabolic process; F:glutamate-ammonia ligase activity; F:catalytic activity; P:glutamine biosynthetic process; F:ligase activity	-	-
UM06065.1	methylenetetrahydrofolate reductase	P:oxidation-reduction process; P:tetrahydrofolate interconversion; F:oxidoreductase activity; P:methionine metabolic process; F:methylenetetrahydrofolate reductase (NADPH) activity	-	-
UM06233.1	nop-domain-containing protein	C:small-subunit processome; P:rRNA processing; C:90S preribosome; C:box C/D snoRNP complex; C:nucleolus	-	-
UM06377.1	eukaryotic translation initiation factor 4e class i	F:RNA binding; P:translational initiation; P:translation; C:cytoplasm; F:translation initiation factor activity	-	-
UM06404.1	cysteine peroxiredoxin	P:oxidation-reduction process; F:oxidoreductase activity; F:antioxidant activity; F:peroxiredoxin activity; F:peroxidase activity	-	-
UM06430.1	probable heat shock protein hsp104 (endopeptidase clp atp-binding chain hsp104)	F:ATP binding; P:protein metabolic process; F:nucleotide binding; F:nucleoside-triphosphatase activity; P:response to stress	-	-
iad1	aldehyde dehydrogenase	P:oxidation-reduction process; F:oxidoreductase activity; F:oxidoreductase activity, acting on the aldehyde or oxo group of donors, NAD or NADP as acceptor; P:metabolic process; F:aldehyde dehydrogenase (NAD) activity	-	-
pig2	protein disulfide isomerase	P:cell redox homeostasis; F:isomerase activity; F:electron carrier activity; P:glycerol ether metabolic process; F:protein disulfide oxidoreductase activity	-	-
rac1	ras-like c3 botulinum toxin substrate 1	F:GTP binding; P:small GTPase mediated signal transduction; F:nucleotide binding; C:membrane; C:intracellular	-	-
LOS1	arm repeat-containing protein	F:RNA binding; F:tRNA binding; C:cytoplasm; P:tRNA processing; P:transport; C:nucleus	-	-
MRD1	rna-binding domain-containing protein	F:RNA binding; F:nucleic acid binding; P:rRNA processing; F:nucleotide binding; C:ribonucleoprotein complex; C:nucleus	-	-
NMT1	glycylpeptide n-tetradecanoyltransferase	P:N-terminal protein myristoylation; C:cytoplasm; F:transferase activity; F:glycylpeptide N-tetradecanoyltransferase activity; F:transferase activity, transferring acyl groups; F:N-acetyltransferase activity	-	-
RPS1	40s ribosomal protein s1	F:structural constituent of ribosome; P:translation; C:cytoplasm; C:ribonucleoprotein complex; C:ribosome; C:intracellular	-	-
UM00075.1	molybdenum cofactor biosynthesis pathway protein	F:metal ion binding; F:catalytic activity; F:4 iron, 4 sulfur cluster binding; C:molybdopterin synthase complex; P:Mo-molybdopterin cofactor biosynthetic process; F:iron-sulfur cluster binding	-	-
UM00363.1	propionate- ligase	P:oxidation-reduction process; F:oxidoreductase activity; P:metabolic process; F:catalytic activity; F:zinc ion binding; F:ligase activity	-	-
UM00368.1	succinate- ligase	F:metal ion binding; F:ATP binding; F:ligase activity; P:metabolic process; F:succinate-CoA ligase (ADP-forming) activity; F:catalytic activity	-	-
UM00408.1	50s ribosomal protein l13	F:structural constituent of ribosome; C:mitochondrion; P:translation; C:mitochondrial large ribosomal subunit; C:ribosome; C:ribonucleoprotein complex	-	-
UM00591.1	40s ribosomal protein s5	F:structural constituent of ribosome; F:RNA binding; P:translation; C:small ribosomal subunit; C:ribonucleoprotein complex; C:ribosome	-	-
UM00658.1	40s ribosomal protein s13	F:structural constituent of ribosome; P:translation; C:ribosome; C:intracellular; C:ribonucleoprotein complex; P:mycelium development	-	-
UM00694.1	acyl- dehydrogenase	P:oxidation-reduction process; F:oxidoreductase activity; F:acyl-CoA dehydrogenase activity; P:metabolic process; F:oxidoreductase activity, acting on the CH-CH group of donors; F:flavin adenine dinucleotide binding	-	-
UM00718.1	nadh-ubiquinone oxidoreductase	P:oxidation-reduction process; F:4 iron, 4 sulfur cluster binding; F:NADH dehydrogenase (ubiquinone) activity; F:NAD binding; F:oxidoreductase activity, acting on NAD(P)H; F:FMN binding	-	-
UM00811.1	50s ribosomal protein l1	F:structural constituent of ribosome; F:RNA binding; P:translation; C:large ribosomal subunit; C:intracellular; C:ribosome	-	-
UM00925.1	60s ribosomal protein l32	P:transcription initiation from RNA polymerase II promoter; C:transcription factor TFIID complex; F:structural constituent of ribosome; P:translation; C:ribosome; C:intracellular	-	-
UM01034.1	actin binding protein	C:Arp2/3 protein complex; P:actin filament organization; F:ATP binding; P:regulation of actin filament polymerization; C:cytoskeleton; P:Arp2/3 complex-mediated actin nucleation	-	-
UM01042.1	fork head transcription factor sep1	P:regulation of transcription, DNA-dependent; P:transcription, DNA-dependent; F:sequence-specific DNA binding; C:nucleus; F:sequence-specific DNA binding transcription factor activity; F:DNA binding	-	-
UM01049.1	acyl- dehydrogenase	P:oxidation-reduction process; F:oxidoreductase activity; F:acyl-CoA dehydrogenase activity; P:metabolic process; F:oxidoreductase activity, acting on the CH-CH group of donors; F:flavin adenine dinucleotide binding	-	-
UM01069.1	d-lactate dehydrogenase	P:oxidation-reduction process; F:oxidoreductase activity; F:UDP-N-acetylmuramate dehydrogenase activity; F:catalytic activity; F:oxidoreductase activity, acting on CH-OH group of donors; F:flavin adenine dinucleotide binding	-	-
UM01098.1	pre-mrna splicing factor	F:helicase activity; F:nucleic acid binding; F:ATP binding; F:hydrolase activity; F:nucleotide binding; F:ATP-dependent helicase activity	-	-
UM01126.1	60s ribosomal protein l14 l17 l23	F:structural constituent of ribosome; P:translation; C:mitochondrial large ribosomal subunit; C:large ribosomal subunit; C:ribonucleoprotein complex; C:ribosome	-	-
UM01250.1	delta-1-pyrroline-5-carboxylate dehydrogenase	P:oxidation-reduction process; F:1-pyrroline-5-carboxylate dehydrogenase activity; F:oxidoreductase activity; F:oxidoreductase activity, acting on the aldehyde or oxo group of donors, NAD or NADP as acceptor; P:metabolic process; P:proline biosynthetic process	-	-
UM01279.1	t-complex protein alpha subunit (tcp-1-alpha)	F:unfolded protein binding; P:cellular protein metabolic process; F:ATP binding; C:cytoplasm; P:protein folding; F:nucleotide binding	-	-
UM01467.1	probable nop2-nucleolar protein	F:RNA binding; F:methyltransferase activity; P:rRNA processing; C:preribosome, large subunit precursor; P:methylation; F:S-adenosylmethionine-dependent methyltransferase activity	-	-
UM01619.1	glycerol-3-phosphate dehydrogenase	P:oxidation-reduction process; C:glycerol-3-phosphate dehydrogenase complex; F:oxidoreductase activity; F:calcium ion binding; F:glycerol-3-phosphate dehydrogenase activity; P:glycerol-3-phosphate metabolic process	-	-
UM01635.1	40s ribosomal protein s27	F:metal ion binding; F:structural constituent of ribosome; P:translation; C:ribonucleoprotein complex; C:ribosome; C:intracellular	-	-
UM01704.1	related to branched chain alpha-ketoacid dehydrogenase kinase	F:ATP binding; P:cytokinesis; P:microtubule cytoskeleton organization; F:microtubule binding; F:kinase activity; P:phosphorylation	-	-
UM01765.1	-domain-containing protein	F:unfolded protein binding; F:metal ion binding; F:ATP binding; P:protein folding; P:response to heat; F:heat shock protein binding	-	-
UM02125.1	glutamate decarboxylase	P:carboxylic acid metabolic process; F:catalytic activity; F:carboxy-lyase activity; F:pyridoxal phosphate binding; F:lyase activity; F:glutamate decarboxylase activity	-	-
UM02340.1	cysteine proteinase	P:proteolysis; F:hydrolase activity; F:cysteine-type peptidase activity; F:peptidase activity; F:ubiquitin thiolesterase activity; P:ubiquitin-dependent protein catabolic process	-	-
UM02443.1	protein disulfide isomerase	P:cell redox homeostasis; F:electron carrier activity; P:glycerol ether metabolic process; F:protein disulfide oxidoreductase activity; C:endoplasmic reticulum; F:isomerase activity	-	-
UM02446.1	beta and beta-prime subunits of dna dependent rna-polymerase	F:nucleotidyltransferase activity; F:transferase activity; P:transcription, DNA-dependent; F:DNA-directed RNA polymerase activity; F:ribonucleoside binding; F:DNA binding	-	-
UM02515.1	40s ribosomal protein s24	F:structural constituent of ribosome; P:translation; F:nucleotide binding; C:ribosome; C:intracellular; C:ribonucleoprotein complex	-	-
UM02528.1	peroxisomal targeting signal receptor	C:peroxisome; C:cytoplasm; C:membrane; P:protein transport; P:transport; C:peroxisomal membrane	-	-
UM02661.1	ai-bp family protein	F:metal ion binding; C:mitochondrion; C:cytoplasm; F:nucleotide binding; F:NADHX epimerase activity; F:isomerase activity	-	-
UM02728.1	chaperone regulator	F:unfolded protein binding; F:metal ion binding; F:ATP binding; P:protein folding; P:response to heat; F:heat shock protein binding	-	-
UM02772.1	ribosomal protein l6	F:structural constituent of ribosome; P:translation; C:ribosome; F:rRNA binding; C:intracellular; C:ribonucleoprotein complex	-	-
UM02782.1	atpase v0 complex subunit d	F:hydrogen ion transmembrane transporter activity; C:proton-transporting V-type ATPase, V0 domain; F:proton-transporting ATPase activity, rotational mechanism; P:vacuolar transport; P:ATP hydrolysis coupled proton transport; C:fungal-type vacuole membrane	-	-
UM03053.1	related to heat shock factor protein	P:regulation of transcription, DNA-dependent; F:sequence-specific DNA binding; C:nucleus; F:sequence-specific DNA binding transcription factor activity; F:DNA binding; P:response to stress	-	-
UM03158.1	enoyl- hydratase isomerase family protein	P:metabolic process; F:catalytic activity; F:isomerase activity; C:cellular_component; F:3-hydroxybutyryl-CoA dehydratase activity; F:lyase activity	-	-
UM03299.1	triosephosphate isomerase	P:metabolic process; F:catalytic activity; F:triose-phosphate isomerase activity; P:glycolysis; F:isomerase activity; P:gluconeogenesis	-	-
UM03329.1	atp-dependent rna helicase dhh1	F:helicase activity; F:nucleic acid binding; F:ATP binding; F:hydrolase activity; F:nucleotide binding; F:ATP-dependent helicase activity	-	-
UM03334.1	prim-pol domain-containing protein	P:DNA replication; P:DNA replication, synthesis of RNA primer; C:primosome complex; F:transferase activity; F:DNA-directed RNA polymerase activity; F:DNA primase activity	-	-
UM03527.1	glutamine synthetase	P:nitrogen compound metabolic process; C:cytoplasm; P:glutamine biosynthetic process; F:glutamate-ammonia ligase activity; F:catalytic activity; F:ligase activity	-	-
UM03579.1	alkaline phosphatase	F:phosphatase activity; P:dephosphorylation; F:alkaline phosphatase activity; F:hydrolase activity; P:metabolic process; F:catalytic activity	-	-
UM03921.1	clathrin heavy chain	C:clathrin coat of trans-Golgi network vesicle; P:vesicle-mediated transport; F:structural molecule activity; P:intracellular protein transport; P:endocytosis; C:clathrin coat of coated pit	-	-
UM03999.1	succinate dehydrogenase cytochrome b560 subunit	F:electron carrier activity; P:tricarboxylic acid cycle; C:membrane; F:succinate dehydrogenase activity; C:succinate dehydrogenase complex; F:oxidoreductase activity, acting on the CH-CH group of donors	-	-
UM04004.1	glutamate-cysteine ligase catalytic subunit	P:glutathione biosynthetic process; F:glutamate-cysteine ligase activity; P:response to cadmium ion; P:response to hydrogen peroxide; C:intracellular; F:ligase activity	-	-
UM04114.1	alkaline phosphatase	F:phosphatase activity; P:dephosphorylation; F:alkaline phosphatase activity; F:hydrolase activity; P:metabolic process; F:catalytic activity	-	-
UM04253.1	probable mrna export factor elf1	F:ATPase activity; F:ATP binding; F:nucleotide binding; F:nucleoside-triphosphatase activity; P:ATP catabolic process; C:nucleus	-	-
UM04325.1	ribonucleoside-diphosphate reductase large chain	P:DNA replication; P:oxidation-reduction process; F:ATP binding; F:oxidoreductase activity; F:ribonucleoside-diphosphate reductase activity, thioredoxin disulfide as acceptor; C:ribonucleoside-diphosphate reductase complex	-	-
UM04382.1	probable methylcrotonoyl- carboxylase biotin carboxylase chain	F:metal ion binding; F:biotin carboxylase activity; F:ATP binding; F:ligase activity; P:metabolic process; F:catalytic activity	-	-
UM04436.1	related to mrp4-mitochondrial ribosomal small subunit	F:structural constituent of ribosome; P:translation; C:small ribosomal subunit; C:ribonucleoprotein complex; C:ribosome; C:intracellular	-	-
UM04488.1	related to mrp7-mitochondrial ribosomal large subunit	F:structural constituent of ribosome; P:translation; C:ribosome; C:intracellular; C:mitochondrion; C:ribonucleoprotein complex	-	-
UM04565.1	adenine phosphoribosyltransferase	F:adenine phosphoribosyltransferase activity; P:nucleoside metabolic process; C:cytoplasm; F:transferase activity; P:adenine salvage; F:transferase activity, transferring glycosyl groups	-	-
UM04612.1	methylenetetrahydrofolate reduct	P:oxidation-reduction process; P:tetrahydrofolate interconversion; C:mitochondrion; F:oxidoreductase activity; P:methionine metabolic process; F:methylenetetrahydrofolate reductase (NADPH) activity	-	-
UM04632.1	60s acidic ribosomal protein p2	P:translational elongation; F:structural constituent of ribosome; P:translation; C:ribonucleoprotein complex; C:ribosome; C:intracellular	-	-
UM04633.1	40s ribosomal protein s15	F:structural constituent of ribosome; F:RNA binding; P:translation; C:small ribosomal subunit; C:ribonucleoprotein complex; C:ribosome	-	-
UM04754.1	probable rok1-atp-dependent rna helicase	F:helicase activity; F:nucleic acid binding; F:ATP binding; F:hydrolase activity; F:ATP-dependent helicase activity; F:nucleotide binding	-	-
UM04833.1	acyl- dehydrogenase nm domain-like protein	P:oxidation-reduction process; F:oxidoreductase activity; F:acyl-CoA dehydrogenase activity; P:metabolic process; F:oxidoreductase activity, acting on the CH-CH group of donors; F:flavin adenine dinucleotide binding	-	-
UM04960.1	30s ribosomal protein s12	F:structural constituent of ribosome; P:translation; C:small ribosomal subunit; C:ribonucleoprotein complex; C:ribosome; C:intracellular	-	-
UM05060.1	related to 60s ribosomal protein mitochondrial	F:structural constituent of ribosome; C:mitochondrion; P:translation; C:ribosome; P:aerobic respiration; C:intracellular	-	-
UM05106.1	actin-like protein 2 3 complex subunit 4	C:Arp2/3 protein complex; C:cytoskeleton; P:Arp2/3 complex-mediated actin nucleation; P:actin filament polymerization; P:actin cortical patch assembly; F:structural molecule activity	-	-
UM05139.1	40s ribosomal protein s2	F:structural constituent of ribosome; F:RNA binding; P:translation; C:small ribosomal subunit; C:ribonucleoprotein complex; C:ribosome	-	-
UM05187.1	probable dna-directed rna polymerase ii chain rpb10	P:transcription, DNA-dependent; F:DNA-directed RNA polymerase activity; F:zinc ion binding; F:DNA binding; F:nucleotidyltransferase activity; F:transferase activity	-	-
UM05190.1	40s ribosomal protein s23	F:structural constituent of ribosome; P:translation; C:ribonucleoprotein complex; C:ribosome; C:intracellular; C:small ribosomal subunit	-	-
UM05219.1	related to endoplasmic oxidoreductin 1 precursor	C:endoplasmic reticulum membrane; P:oxidation-reduction process; F:oxidoreductase activity, acting on a sulfur group of donors, disulfide as acceptor; F:protein disulfide isomerase activity; P:protein folding; F:flavin adenine dinucleotide binding	-	-
UM05250.1	carbamoyl-phosphate synthase subunit l	F:metal ion binding; F:biotin carboxylase activity; F:ATP binding; F:ligase activity; P:metabolic process; F:catalytic activity	-	-
UM05257.1	histone-fold-containing protein	C:chromosome; C:nucleosome; P:nucleosome assembly; F:protein heterodimerization activity; C:nucleus; F:DNA binding	-	-
UM05274.1	related to heat shock factor protein 4	P:regulation of transcription, DNA-dependent; F:sequence-specific DNA binding; C:nucleus; F:sequence-specific DNA binding transcription factor activity; F:DNA binding; P:response to stress	-	-
UM05387.1	glutathione s-transferase	P:ribosomal large subunit biogenesis; P:maturation of 5.8S rRNA from tricistronic rRNA transcript (SSU-rRNA, 5.8S rRNA, LSU-rRNA); C:preribosome, large subunit precursor; P:maturation of LSU-rRNA from tricistronic rRNA transcript (SSU-rRNA, 5.8S rRNA, LSU-rRNA); C:nucleolus; F:transferase activity	-	-
UM05525.1	mitochondrial ribosomal protein l16	F:structural constituent of ribosome; P:translation; C:ribonucleoprotein complex; C:ribosome; F:rRNA binding; C:intracellular	-	-
UM05610.1	succinate-semialdehyde dehydrogenase	P:oxidation-reduction process; F:oxidoreductase activity; P:gamma-aminobutyric acid catabolic process; F:oxidoreductase activity, acting on the aldehyde or oxo group of donors, NAD or NADP as acceptor; P:metabolic process; F:succinate-semialdehyde dehydrogenase [NAD(P)+] activity	-	-
UM05650.1	probable mrpl19-mitochondrial ribosomal large subunit	F:structural constituent of ribosome; F:nucleic acid binding; P:translation; F:nucleotide binding; C:ribonucleoprotein complex; C:ribosome	-	-
UM05683.1	ribosome biogenesis protein nip7	F:RNA binding; P:ribosomal large subunit biogenesis; C:preribosome, large subunit precursor; P:ribosome assembly; P:ribosome biogenesis; C:nucleus	-	-
UM05695.1	eukaryotic polypeptide chain release factor 3	F:GTP binding; F:translation release factor activity; F:GTPase activity; P:GTP catabolic process; F:nucleotide binding; P:translational termination	-	-
UM05990.1	60s ribosomal protein l17 l23	F:structural constituent of ribosome; P:translation; C:large ribosomal subunit; C:ribonucleoprotein complex; C:ribosome; C:intracellular	-	-
UM05998.1	60s ribosomal protein l23a	F:structural constituent of ribosome; P:translation; F:nucleotide binding; C:ribonucleoprotein complex; C:ribosome; C:intracellular	-	-
UM06055.1	60s acidic ribosomal protein p0	P:translational elongation; F:structural constituent of ribosome; C:ribonucleoprotein complex; P:ribosome biogenesis; C:ribosome; C:intracellular	-	-
UM06070.1	inorganic diphosphatase	P:phosphate-containing compound metabolic process; C:cytoplasm; F:magnesium ion binding; F:inorganic diphosphatase activity; F:metal ion binding; F:hydrolase activity	-	-
UM06185.1	acyl- oxidase	P:oxidation-reduction process; F:oxidoreductase activity; F:acyl-CoA dehydrogenase activity; P:metabolic process; F:oxidoreductase activity, acting on the CH-CH group of donors; F:flavin adenine dinucleotide binding	-	-
UM06246.1	folylpolyglutamate synthase	P:biosynthetic process; F:ATP binding; F:ligase activity; P:tetrahydrofolylpolyglutamate biosynthetic process; P:folic acid-containing compound biosynthetic process; F:tetrahydrofolylpolyglutamate synthase activity	-	-
UM06388.1	related to mrp2-mitochondrial ribosomal small subunit	F:structural constituent of ribosome; C:mitochondrion; P:translation; C:mitochondrial small ribosomal subunit; C:ribosome; C:intracellular	-	-
UM06400.1	acyl- dehydrogenase nm domain-like protein	P:oxidation-reduction process; F:oxidoreductase activity; F:acyl-CoA dehydrogenase activity; P:metabolic process; F:oxidoreductase activity, acting on the CH-CH group of donors; F:flavin adenine dinucleotide binding	-	-
cdc25	tyrosine phosphatase	F:thiosulfate sulfurtransferase activity; F:transferase activity; P:protein dephosphorylation; P:peptidyl-tyrosine dephosphorylation; F:protein tyrosine phosphatase activity; C:intracellular	-	-
cdc42	gtp binding protein cdc42	F:GTP binding; P:small GTPase mediated signal transduction; F:nucleotide binding; P:cell division; C:membrane; C:intracellular	-	-
MCR1	nadh-cytochrome b-5 reductase	C:mitochondrial outer membrane; P:oxidation-reduction process; C:mitochondrion; F:oxidoreductase activity; C:integral to membrane; F:cytochrome-b5 reductase activity, acting on NAD(P)H; C:membrane	-	-
RPB1	beta and beta-prime subunits of dna dependent rna-polymerase	F:nucleotidyltransferase activity; P:transcription from RNA polymerase II promoter; F:transferase activity; P:transcription, DNA-dependent; C:DNA-directed RNA polymerase II, core complex; F:DNA-directed RNA polymerase activity; F:DNA binding	-	-
TIM50	had-like protein	C:mitochondrion; C:integral to membrane; C:membrane; C:mitochondrial inner membrane presequence translocase complex; C:mitochondrial inner membrane; P:protein transport; P:transport	-	-
UM00419.1	atp-dependent rna helicase prh1	F:helicase activity; F:nucleic acid binding; F:ATP binding; F:hydrolase activity; F:nucleotide binding; F:ATP-dependent helicase activity; F:nucleoside-triphosphatase activity	-	-
UM00430.1	glycine cleavage system t protein	P:glycine catabolic process; C:cytoplasm; F:aminomethyltransferase activity; F:transferase activity; F:transaminase activity; F:methyltransferase activity; P:methylation	-	-
UM00833.1	26s proteasome regulatory atpase rpt6	F:ATP binding; C:cytoplasm; P:protein catabolic process; F:hydrolase activity; F:nucleotide binding; F:nucleoside-triphosphatase activity; C:proteasome complex	-	-
UM00872.1	aspartate kinase	F:kinase activity; P:phosphorylation; F:aspartate kinase activity; F:transferase activity; P:lysine biosynthetic process via diaminopimelate; P:threonine biosynthetic process; P:cellular amino acid biosynthetic process	-	-
UM01060.1	ribosomal protein s13	F:structural constituent of ribosome; F:RNA binding; F:nucleic acid binding; P:translation; C:ribonucleoprotein complex; C:ribosome; C:intracellular	-	-
UM01099.1	3-hydroxyacyl- dehydrogenase	P:oxidation-reduction process; F:oxidoreductase activity; F:NAD+ binding; F:oxidoreductase activity, acting on the CH-OH group of donors, NAD or NADP as acceptor; F:coenzyme binding; F:3-hydroxyacyl-CoA dehydrogenase activity; P:fatty acid metabolic process	-	-
UM01103.1	epsilon subunit of f1f0-atp synthase n-terminal domain-containing protein	F:ATPase activity; P:ATP synthesis coupled proton transport; C:proton-transporting ATP synthase complex, catalytic core F(1); F:proton-transporting ATPase activity, rotational mechanism; C:mitochondrial proton-transporting ATP synthase, central stalk; F:proton-transporting ATP synthase activity, rotational mechanism; P:ATP catabolic process	-	-
UM01133.1	beta and beta-prime subunits of dna dependent rna-polymerase	F:nucleotidyltransferase activity; F:transferase activity; P:transcription, DNA-dependent; F:DNA-directed RNA polymerase activity; F:ribonucleoside binding; C:nucleus; F:DNA binding	-	-
UM01147.1	cytochrome c oxidase subunit via	C:mitochondrial respiratory chain complex IV; F:cytochrome-c oxidase activity; C:mitochondrial inner membrane; C:mitochondrion; C:membrane; P:oxidation-reduction process; F:oxidoreductase activity	-	-
UM01183.1	snf2-family atp dependent chromatin remodeling factor snf21	P:regulation of transcription, DNA-dependent; F:helicase activity; F:nucleic acid binding; F:ATP binding; F:hydrolase activity, acting on acid anhydrides, in phosphorus-containing anhydrides; C:nucleus; F:DNA binding	-	-
UM01277.1	related to mitochondrial ribosomal protein s13	F:structural constituent of ribosome; F:RNA binding; F:nucleic acid binding; P:translation; C:ribosome; C:intracellular; C:ribonucleoprotein complex	-	-
UM01328.1	isocitrate dehydrogenase	P:oxidation-reduction process; F:oxidoreductase activity; F:magnesium ion binding; P:tricarboxylic acid cycle; F:oxidoreductase activity, acting on the CH-OH group of donors, NAD or NADP as acceptor; F:isocitrate dehydrogenase (NAD+) activity; F:NAD binding	-	-
UM01329.1	mitochondrial nad-dependent isocitrate dehydrogenase subunit 1 precursor	P:oxidation-reduction process; F:magnesium ion binding; P:tricarboxylic acid cycle; F:oxidoreductase activity, acting on the CH-OH group of donors, NAD or NADP as acceptor; F:isocitrate dehydrogenase (NAD+) activity; F:NAD binding; F:oxidoreductase activity	-	-
UM01346.1	actin-related protein arpc3	C:Arp2/3 protein complex; P:establishment of mitochondrion localization; P:actin filament organization; C:mitochondrion; P:regulation of actin filament polymerization; C:cytoskeleton; P:Arp2/3 complex-mediated actin nucleation	-	-
UM01402.1	chorismate synthase	F:chorismate synthase activity; C:cytoplasm; P:chorismate biosynthetic process; F:riboflavin reductase (NADPH) activity; P:cellular amino acid biosynthetic process; F:lyase activity; P:aromatic amino acid family biosynthetic process	-	-
UM01466.1	acyl- dehydrogenase	P:oxidation-reduction process; F:heme binding; F:acyl-CoA dehydrogenase activity; P:metabolic process; F:oxidoreductase activity, acting on the CH-CH group of donors; F:flavin adenine dinucleotide binding; F:metal ion binding	-	-
UM01560.1	kinesin-domain-containing protein	F:ATP binding; C:kinesin complex; F:nucleotide binding; F:microtubule motor activity; F:microtubule binding; P:microtubule-based movement; C:microtubule	-	-
UM01843.1	3-ketoacyl- thiolase	F:transferase activity; P:metabolic process; F:catalytic activity; F:transferase activity, transferring acyl groups other than amino-acyl groups; F:transferase activity, transferring acyl groups; C:cellular_component; F:acetyl-CoA C-acyltransferase activity	-	-
UM02064.1	vacuolar atp synthase	C:proton-transporting V-type ATPase, V1 domain; P:ion transmembrane transport; F:proton-transporting ATPase activity, rotational mechanism; P:proton transport; P:ATP hydrolysis coupled proton transport; P:ion transport; P:transport	-	-
UM02105.1	3-hydroxyacyl- dehydrogenase	P:oxidation-reduction process; F:oxidoreductase activity; F:NAD+ binding; F:oxidoreductase activity, acting on the CH-OH group of donors, NAD or NADP as acceptor; F:coenzyme binding; F:3-hydroxyacyl-CoA dehydrogenase activity; P:fatty acid metabolic process	-	-
UM02350.1	chaperonin-containing t-complex zeta subunit cct6	F:unfolded protein binding; P:cellular protein metabolic process; F:ATP binding; C:cytoplasm; C:chaperonin-containing T-complex; P:protein folding; F:nucleotide binding	-	-
UM02407.1	thymidylate synthase	P:dTTP biosynthetic process; P:nucleotide biosynthetic process; F:methyltransferase activity; F:transferase activity; P:dTMP biosynthetic process; F:thymidylate synthase activity; P:methylation	-	-
UM02562.1	26s proteasome subunit p45	F:ATP binding; C:cytoplasm; P:protein catabolic process; F:hydrolase activity; F:nucleotide binding; F:nucleoside-triphosphatase activity; C:proteasome complex	-	-
UM02571.1	t-complex protein delta subunit (tcp-1-delta)	F:unfolded protein binding; P:cellular protein metabolic process; F:ATP binding; C:cytoplasm; C:chaperonin-containing T-complex; P:protein folding; F:nucleotide binding	-	-
UM02628.1	beta and beta-prime subunits of dna dependent rna-polymerase	F:nucleotidyltransferase activity; F:transferase activity; P:transcription, DNA-dependent; F:DNA-directed RNA polymerase activity; F:zinc ion binding; C:nucleus; F:DNA binding	-	-
UM02703.1	fructose- -bisphosphatase	P:reactive oxygen species metabolic process; F:hydrolase activity; P:carbohydrate metabolic process; C:cytosol; F:phosphoric ester hydrolase activity; F:fructose 1,6-bisphosphate 1-phosphatase activity; P:gluconeogenesis	-	-
UM02705.1	40s ribosomal protein s21	F:structural constituent of ribosome; P:translation; C:ribosome; C:intracellular; P:rRNA processing; C:cytoplasm; C:ribonucleoprotein complex	-	-
UM02760.1	related to dna polymerase epsilon subunit b	P:DNA replication; F:DNA-directed DNA polymerase activity; F:DNA binding; P:DNA-dependent DNA replication; C:nucleus; F:nucleotidyltransferase activity; F:transferase activity	-	-
UM02956.1	40s ribosomal protein s3	F:structural constituent of ribosome; F:RNA binding; P:translation; C:small ribosomal subunit; C:ribonucleoprotein complex; C:ribosome; C:intracellular	-	-
UM03351.1	rnase l inhibitor-type atp binding cassette protein	F:ATPase activity; F:ATP binding; F:electron carrier activity; F:nucleotide binding; F:nucleoside-triphosphatase activity; F:iron-sulfur cluster binding; P:ATP catabolic process	-	-
UM03453.1	nitrilase	P:nitrogen compound metabolic process; F:hydrolase activity, acting on carbon-nitrogen (but not peptide) bonds; F:hydrolase activity; F:nitrilase activity; F:transferase activity; F:transferase activity, transferring acyl groups; F:aliphatic nitrilase activity	-	-
UM03493.1	related to mge1-heat shock protein-chaperone	C:mitochondrion; P:protein folding; C:mitochondrial matrix; F:chaperone binding; F:adenyl-nucleotide exchange factor activity; F:protein homodimerization activity; P:response to stress	-	-
UM03543.1	related to yng2-component of 4 histone acetyltransferase complex	F:metal ion binding; F:zinc ion binding; F:transferase activity; P:regulation of transcription, DNA-dependent; F:methylated histone residue binding; C:nucleus; F:DNA binding	-	-
UM03772.1	bifunctional protein	P:biosynthetic process; F:ATP binding; F:ligase activity; P:tetrahydrofolylpolyglutamate biosynthetic process; P:one-carbon metabolic process; P:folic acid-containing compound biosynthetic process; F:tetrahydrofolylpolyglutamate synthase activity	-	-
UM03854.1	pyruvate dehydrogenase e1 component subunit alpha	F:oxidoreductase activity, acting on the aldehyde or oxo group of donors, disulfide as acceptor; P:oxidation-reduction process; C:intracellular membrane-bounded organelle; F:pyruvate dehydrogenase (acetyl-transferring) activity; P:metabolic process; P:glycolysis; F:oxidoreductase activity	-	-
UM03936.1	p-loop containing nucleoside triphosphate hydrolase protein	F:helicase activity; F:RNA binding; F:nucleic acid binding; F:ATP binding; F:hydrolase activity; F:nucleotide binding; F:ATP-dependent helicase activity	-	-
UM04138.1	probable tal1-transaldolase	F:sedoheptulose-7-phosphate:D-glyceraldehyde-3-phosphate glyceronetransferase activity; C:cytoplasm; F:transferase activity; P:carbohydrate metabolic process; P:pentose-phosphate shunt; F:catalytic activity; C:nucleus	-	-
UM04141.1	related to cytokinesis protein sepa	P:actin filament organization; C:actin filament; P:actin nucleation; F:actin binding; P:cellular component organization; P:actin cytoskeleton organization; F:Rho GTPase binding	-	-
UM04237.1	probable ubiquinol--cytochrome-c reductase	C:mitochondrion; C:mitochondrial respiratory chain complex III; P:mitochondrial electron transport, ubiquinol to cytochrome c; P:electron transport chain; C:membrane; C:mitochondrial inner membrane; C:respiratory chain	-	-
UM04276.1	rab geranylgeranyltransferase	C:Rab-protein geranylgeranyltransferase complex; P:ER to Golgi vesicle-mediated transport; P:protein targeting to membrane; F:catalytic activity; F:Rab geranylgeranyltransferase activity; P:protein geranylgeranylation; F:transferase activity	-	-
UM04295.1	eukaryotic translation elongation factor 2	P:translational elongation; F:GTP binding; F:translation elongation factor activity; F:GTPase activity; P:GTP catabolic process; F:nucleotide binding; P:positive regulation of translational elongation	-	-
UM04401.1	t-complex protein 1	F:unfolded protein binding; P:cellular protein metabolic process; F:ATP binding; C:cytoplasm; C:chaperonin-containing T-complex; P:protein folding; F:nucleotide binding	-	-
UM04429.1	histidinol-phosphate aminotransferase	P:biosynthetic process; F:transferase activity; P:metabolic process; P:histidine biosynthetic process; F:catalytic activity; F:histidinol-phosphate transaminase activity; F:pyridoxal phosphate binding	-	-
UM04507.1	c-terminal kinesin	F:ATP binding; C:kinesin complex; F:nucleotide binding; F:microtubule motor activity; F:microtubule binding; P:microtubule-based movement; C:microtubule	-	-
UM04511.1	mitochondrial ribosomal protein subunit l2	F:structural constituent of ribosome; F:RNA binding; P:translation; F:transferase activity; C:large ribosomal subunit; C:ribosome; C:intracellular	-	-
UM04547.1	26s proteasome subunit p45	F:ATP binding; C:cytoplasm; C:proteasome complex; P:protein catabolic process; F:hydrolase activity; F:nucleotide binding; F:nucleoside-triphosphatase activity	-	-
UM04597.1	homoserine kinase	F:kinase activity; F:ATP binding; P:phosphorylation; F:transferase activity; P:threonine metabolic process; F:nucleotide binding; F:homoserine kinase activity	-	-
UM04665.1	p-loop containing nucleoside triphosphate hydrolase protein	F:helicase activity; F:nucleic acid binding; F:ATP binding; F:hydrolase activity; F:nucleotide binding; F:ATP-dependent helicase activity; F:nucleoside-triphosphatase activity	-	-
UM04725.1	kinesin-domain-containing protein	F:ATP binding; C:kinesin complex; F:nucleotide binding; F:microtubule motor activity; F:microtubule binding; P:microtubule-based movement; C:microtubule	-	-
UM04732.1	rio1-domain-containing protein	F:ATP binding; P:protein phosphorylation; F:catalytic activity; F:transferase activity, transferring phosphorus-containing groups; F:protein serine/threonine kinase activity; F:kinase activity; P:phosphorylation	-	-
UM04873.1	isocitrate dehydrogenase	P:oxidation-reduction process; C:mitochondrion; F:oxidoreductase activity; F:magnesium ion binding; F:oxidoreductase activity, acting on the CH-OH group of donors, NAD or NADP as acceptor; F:homoisocitrate dehydrogenase activity; F:NAD binding	-	-
UM05005.1	30s ribosomal protein s17	F:structural constituent of ribosome; P:translation; C:ribosome; C:intracellular; F:RNA binding; C:ribonucleoprotein complex; F:rRNA binding	-	-
UM05019.1	methionine adenosyltransferase	F:metal ion binding; F:ATP binding; P:S-adenosylmethionine biosynthetic process; F:methionine adenosyltransferase activity; F:transferase activity; F:nucleotide binding; P:one-carbon metabolic process	-	-
UM05031.1	60s ribosomal protein l10a	F:structural constituent of ribosome; F:RNA binding; P:translation; C:large ribosomal subunit; C:ribonucleoprotein complex; C:ribosome; C:intracellular	-	-
UM05130.1	phosphoenolpyruvate carboxykinase	F:phosphoenolpyruvate carboxykinase (ATP) activity; F:ATP binding; F:phosphoenolpyruvate carboxykinase activity; F:purine nucleotide binding; P:gluconeogenesis; F:kinase activity; P:phosphorylation	-	-
UM05339.1	phosphoglyceromutase	F:phosphoglycerate mutase activity; P:metabolic process; F:catalytic activity; F:intramolecular transferase activity, phosphotransferases; P:glycolysis; F:isomerase activity; F:2,3-bisphosphoglycerate-dependent phosphoglycerate mutase activity	-	-
UM05831.1	heat shock protein 60	P:cellular protein metabolic process; F:ATP binding; C:cytoplasm; F:nucleotide binding; P:protein refolding; P:protein folding; P:response to stress	-	-
UM05984.1	nad-specific glutamate dehydrogenase	P:oxidation-reduction process; P:nitrogen compound metabolic process; C:mitochondrion; P:cellular amino acid metabolic process; F:oxidoreductase activity; P:glutamate catabolic process to 2-oxoglutarate; F:glutamate dehydrogenase (NAD+) activity	-	-
UM06063.1	glutamate decarboxylase	P:carboxylic acid metabolic process; F:catalytic activity; F:carboxy-lyase activity; F:pyridoxal phosphate binding; F:lyase activity; P:glutamate metabolic process; F:glutamate decarboxylase activity	-	-
UM06067.1	t-complex protein 1	F:unfolded protein binding; P:cellular protein metabolic process; F:ATP binding; C:cytoplasm; C:chaperonin-containing T-complex; P:protein folding; F:nucleotide binding	-	-
UM06083.1	aromatic-l-amino-acid decarboxylase	P:cellular amino acid metabolic process; P:carboxylic acid metabolic process; F:catalytic activity; F:carboxy-lyase activity; F:pyridoxal phosphate binding; F:lyase activity; F:aromatic-L-amino-acid decarboxylase activity	-	-
UM06108.1	purine nucleoside phosphorylase	P:nucleobase-containing compound metabolic process; P:nucleoside metabolic process; F:purine-nucleoside phosphorylase activity; F:catalytic activity; F:transferase activity; F:transferase activity, transferring glycosyl groups; F:transferase activity, transferring pentosyl groups	-	-
UM06235.1	t-complex protein beta subunit (tcp-1-beta)	F:unfolded protein binding; P:cellular protein metabolic process; F:ATP binding; C:cytoplasm; C:chaperonin-containing T-complex; P:protein folding; F:nucleotide binding	-	-
UTP10	u3 small nucleolar rna-associated protein 10	P:rRNA processing; C:integral to membrane; C:membrane; C:ribonucleoprotein complex; P:ribosome biogenesis; C:nucleolus; C:nucleus	-	-
YAF9	yeats-domain-containing partial	P:regulation of transcription, DNA-dependent; P:response to DNA damage stimulus; P:DNA repair; C:cytoplasm; P:transcription, DNA-dependent; P:chromatin modification; C:nucleus	-	-
EGD1	nascent polypeptide-associated complex subunit beta	P:regulation of transcription, DNA-dependent; C:cytoplasm; P:transcription, DNA-dependent; C:nascent polypeptide-associated complex; P:'de novo' cotranslational protein folding; P:protein transport; P:transport; C:nucleus	-	-
ERB1	rrna processing-related protein	P:rRNA processing; C:nucleoplasm; P:ribosome biogenesis; C:nucleolus; C:nucleus; P:ribosomal large subunit biogenesis; C:PeBoW complex; C:preribosome, large subunit precursor	-	-
HHT1	histone h3	C:chromosome; P:response to DNA damage stimulus; P:DNA repair; C:nucleosome; P:nucleosome assembly; F:protein heterodimerization activity; C:nucleus; F:DNA binding	-	-
HHT2	histone h3	C:chromosome; P:response to DNA damage stimulus; P:DNA repair; C:nucleosome; P:nucleosome assembly; F:protein heterodimerization activity; C:nucleus; F:DNA binding	-	-
LIA1	mfbc-like protein	F:metal ion binding; P:oxidation-reduction process; F:deoxyhypusine monooxygenase activity; F:oxidoreductase activity; C:cytoplasm; F:monooxygenase activity; P:peptidyl-lysine modification to hypusine; C:nucleus	-	-
SPB1	-domain-containing protein	F:methyltransferase activity; P:rRNA processing; F:transferase activity; P:RNA methylation; P:ribosome biogenesis; P:methylation; C:nucleolus; C:nucleus	-	-
STU1	stu1_ustma ame: full=protein stu1	P:cell cycle; C:cytoplasm; C:cytoskeleton; C:spindle; P:cell division; P:mitosis; C:microtubule; C:nucleus	-	-
UM00215.1	glutamate 5-kinase	F:glutamate 5-kinase activity; F:RNA binding; C:cytoplasm; F:transferase activity; P:cellular amino acid biosynthetic process; P:proline biosynthetic process; F:kinase activity; P:phosphorylation	-	-
UM00520.1	ef-hand	F:metal ion binding; P:regulation of signal transduction; F:enzyme activator activity; F:calcium ion binding; P:positive regulation of catalytic activity; C:Golgi membrane; F:kinase activity; P:phosphorylation	-	-
UM00584.1	protein kinase	F:ATP binding; F:protein kinase activity; F:nucleotide binding; P:protein phosphorylation; F:transferase activity, transferring phosphorus-containing groups; F:protein serine/threonine kinase activity; F:kinase activity; P:phosphorylation	-	-
UM00595.1	aspartate aminotransferase	P:biosynthetic process; P:cellular amino acid metabolic process; F:transferase activity; F:L-aspartate:2-oxoglutarate aminotransferase activity; F:catalytic activity; F:L-phenylalanine:2-oxoglutarate aminotransferase activity; F:pyridoxal phosphate binding; F:transaminase activity	-	-
UM00633.1	nadh-quinone oxidoreductase	F:metal ion binding; P:oxidation-reduction process; F:oxidoreductase activity; F:electron carrier activity; F:4 iron, 4 sulfur cluster binding; F:iron-sulfur cluster binding; C:membrane; F:oxidoreductase activity, acting on NAD(P)H	-	-
UM00778.1	acyl carrier protein	P:fatty acid biosynthetic process; F:NADH dehydrogenase (ubiquinone) activity; F:3-oxoacyl-[acyl-carrier-protein] reductase (NADPH) activity; P:lipoate biosynthetic process; C:cellular_component; F:molecular_function; P:oxidation-reduction process; F:oxidoreductase activity	-	-
UM00957.1	camk camkl pask protein kinase	F:ATP binding; F:protein kinase activity; F:nucleotide binding; P:protein phosphorylation; F:transferase activity, transferring phosphorus-containing groups; F:protein serine/threonine kinase activity; F:kinase activity; P:phosphorylation	-	-
UM01023.1	aicarft impchase bienzyme	P:purine nucleotide biosynthetic process; F:IMP cyclohydrolase activity; P:ascospore formation; F:phosphoribosylaminoimidazolecarboxamide formyltransferase activity; C:cytosol; F:catalytic activity; P:aerobic respiration; P:'de novo' IMP biosynthetic process	-	-
UM01140.1	glutathione-disulfide reductase	P:glutathione metabolic process; F:glutathione-disulfide reductase activity; P:oxidation-reduction process; P:cell redox homeostasis; F:oxidoreductase activity; F:oxidoreductase activity, acting on a sulfur group of donors, NAD(P) as acceptor; F:NADP binding; F:flavin adenine dinucleotide binding	-	-
UM01161.1	rho gtpase activating protein 22	F:GTPase activator activity; P:regulation of small GTPase mediated signal transduction; P:small GTPase mediated signal transduction; F:phospholipid binding; P:signal transduction; P:positive regulation of GTPase activity; C:intracellular; F:guanyl-nucleotide exchange factor activity	-	-
UM01209.1	heat shock protein	F:unfolded protein binding; C:mitochondrion; F:ATP binding; P:protein targeting to mitochondrion; P:protein folding; F:nucleotide binding; P:protein refolding; P:response to stress	-	-
UM01252.1	gtp binding protein 4	F:GTP binding; P:ribosomal large subunit biogenesis; P:rRNA processing; C:preribosome, large subunit precursor; P:ribosome biogenesis; P:ribosomal subunit export from nucleus; C:nucleolus; C:nucleus	-	-
UM01364.1	gtp-binding nuclear protein ran	F:GTP binding; F:GTPase activity; P:nucleocytoplasmic transport; P:small GTPase mediated signal transduction; P:GTP catabolic process; F:nucleotide binding; P:signal transduction; P:intracellular protein transport	-	-
UM01458.1	probable dna polymerase delta catalytic subunit	P:DNA replication; P:nucleobase-containing compound metabolic process; F:nucleic acid binding; F:nucleotidyltransferase activity; F:transferase activity; F:DNA-directed DNA polymerase activity; F:nucleotide binding; F:DNA binding	-	-
UM01544.1	related to ssk2-map kinase kinase kinase of the high osmolarity signal transduction pathway	F:ATP binding; F:protein kinase activity; F:nucleotide binding; P:protein phosphorylation; F:transferase activity, transferring phosphorus-containing groups; F:protein serine/threonine kinase activity; F:kinase activity; P:phosphorylation	-	-
UM01674.1	cmgc cdk cdk5 protein kinase	F:ATP binding; F:protein kinase activity; P:protein phosphorylation; F:transferase activity, transferring phosphorus-containing groups; F:protein serine/threonine kinase activity; F:nucleotide binding; F:kinase activity; P:phosphorylation	-	-
UM02307.1	related to nadp-dependent malic enzyme	F:metal ion binding; F:malic enzyme activity; P:oxidation-reduction process; F:oxidoreductase activity; F:malate dehydrogenase (oxaloacetate-decarboxylating) activity; P:malate metabolic process; F:oxidoreductase activity, acting on the CH-OH group of donors, NAD or NADP as acceptor; F:NAD binding	-	-
UM02353.1	40s ribosomal protein s9	F:structural constituent of ribosome; F:RNA binding; P:translation; C:small ribosomal subunit; C:ribonucleoprotein complex; C:ribosome; F:rRNA binding; C:intracellular	-	-
UM02440.1	ubiquitin-60s ribosomal protein l40 fusion protein	F:structural constituent of ribosome; P:translation; C:ribosome; P:response to DNA damage stimulus; P:DNA repair; C:cytoplasm; C:ribonucleoprotein complex; C:nucleus	-	-
UM02697.1	signal recognition particle protein	F:7S RNA binding; F:GTP binding; F:GTPase activity; P:SRP-dependent cotranslational protein targeting to membrane; P:GTP catabolic process; C:signal recognition particle; F:nucleotide binding; F:nucleoside-triphosphatase activity	-	-
UM02754.1	gtp-binding nuclear protein ran	F:GTP binding; P:small GTPase mediated signal transduction; F:nucleotide binding; F:GTPase activity; P:nucleocytoplasmic transport; P:GTP catabolic process; P:signal transduction; P:intracellular protein transport	-	-
UM03063.1	s-adenosyl-l-methionine-dependent methyltransferase	P:tRNA processing; P:RNA methylation; P:RNA processing; F:S-adenosylmethionine-dependent tRNA (m5U54) methyltransferase activity; F:RNA methyltransferase activity; F:methyltransferase activity; F:transferase activity; P:methylation	-	-
UM03081.1	related to ark1-actin regulating kinase	F:ATP binding; F:protein kinase activity; P:protein phosphorylation; F:transferase activity, transferring phosphorus-containing groups; F:protein serine/threonine kinase activity; F:kinase activity; P:phosphorylation; F:single-stranded DNA 5'-3' exodeoxyribonuclease activity	-	-
UM03199.1	l-glutamine d-fructose 6-phosphate amidotansferase	P:carbohydrate biosynthetic process; F:glutamine-fructose-6-phosphate transaminase (isomerizing) activity; P:fungal-type cell wall chitin biosynthetic process; F:carbohydrate binding; P:metabolic process; P:carbohydrate metabolic process; F:transferase activity; F:transaminase activity	-	-
UM03216.1	fat-domain-containing protein	F:kinase activity; F:drug binding; F:ATP binding; P:phosphorylation; F:transferase activity; F:nucleotide binding; F:phosphotransferase activity, alcohol group as acceptor; F:transferase activity, transferring phosphorus-containing groups	-	-
UM03234.1	protein serine threonine kinase	F:ATP binding; F:protein kinase activity; F:nucleotide binding; P:protein phosphorylation; F:transferase activity, transferring phosphorus-containing groups; F:protein serine/threonine kinase activity; F:kinase activity; P:phosphorylation	-	-
UM03243.1	condensin complex subunit smc1	C:chromosome; F:ATP binding; P:chromosome condensation; P:sister chromatid cohesion; P:DNA repair; P:chromosome organization; P:DNA recombination; C:nucleus	-	-
UM03306.1	ribose-phosphate pyrophosphokinase	F:metal ion binding; F:kinase activity; P:nucleotide biosynthetic process; P:phosphorylation; F:magnesium ion binding; P:cellular biosynthetic process; F:ribose phosphate diphosphokinase activity; P:ribonucleoside monophosphate biosynthetic process	-	-
UM03308.1	probable cytosol aminopeptidase	P:proteolysis; C:cytoplasm; P:protein metabolic process; F:metalloexopeptidase activity; F:aminopeptidase activity; F:manganese ion binding; C:intracellular; F:hydrolase activity	-	-
UM03501.1	dna topoisomerase ii	P:DNA metabolic process; F:ATP binding; F:nucleotide binding; P:DNA topological change; F:DNA topoisomerase type II (ATP-hydrolyzing) activity; F:DNA topoisomerase activity; F:isomerase activity; F:DNA binding	-	-
UM03774.1	probable positive effector protein gcn20	F:ATPase activity; F:ATP binding; P:regulation of translational elongation; C:cytosolic ribosome; F:nucleotide binding; C:cytosol; F:nucleoside-triphosphatase activity; P:ATP catabolic process	-	-
UM04156.1	2-isopropylmalate synthase	C:mitochondrion; C:cytoplasm; F:2-isopropylmalate synthase activity; F:transferase activity, transferring acyl groups, acyl groups converted into alkyl on transfer; P:carboxylic acid metabolic process; F:catalytic activity; P:leucine biosynthetic process; F:transferase activity	-	-
UM04285.1	isocitrate lyase	P:metabolic process; P:carboxylic acid metabolic process; F:isocitrate lyase activity; F:catalytic activity; F:lyase activity; C:peroxisome; P:tricarboxylic acid cycle; P:glyoxylate cycle	-	-
UM04452.1	2-oxoglutarate dehydrogenase complex e1 component mitochondrial precursor	C:mitochondrial nucleoid; F:oxidoreductase activity, acting on the aldehyde or oxo group of donors, disulfide as acceptor; P:oxidation-reduction process; F:thiamine pyrophosphate binding; C:mitochondrial oxoglutarate dehydrogenase complex; P:metabolic process; P:tricarboxylic acid cycle; F:oxoglutarate dehydrogenase (succinyl-transferring) activity	-	-
UM04470.1	-alpha-glucan branching enzyme	F:hydrolase activity, hydrolyzing O-glycosyl compounds; P:glycogen biosynthetic process; C:cytoplasm; P:carbohydrate metabolic process; F:cation binding; F:catalytic activity; F:1,4-alpha-glucan branching enzyme activity; F:hydrolase activity	-	-
UM04562.1	aspartate aminotransferase	P:biosynthetic process; P:cellular amino acid metabolic process; F:transferase activity; F:L-aspartate:2-oxoglutarate aminotransferase activity; F:catalytic activity; F:L-phenylalanine:2-oxoglutarate aminotransferase activity; F:pyridoxal phosphate binding; F:transaminase activity	-	-
UM04797.1	ribulose-phosphate 3-epimerase	P:metabolic process; P:carbohydrate metabolic process; F:racemase and epimerase activity, acting on carbohydrates and derivatives; F:catalytic activity; F:metal ion binding; P:pentose-phosphate shunt; F:ribulose-phosphate 3-epimerase activity; F:isomerase activity	-	-
UM04822.1	nadh-ubiquinone oxidoreductase	P:oxidation-reduction process; F:oxidoreductase activity; F:electron carrier activity; P:ATP synthesis coupled electron transport; C:membrane; F:NADH dehydrogenase (ubiquinone) activity; F:oxidoreductase activity, acting on NAD(P)H; F:iron-sulfur cluster binding	-	-
UM04829.1	60s ribosomal protein l37	F:structural constituent of ribosome; P:translation; C:ribosome; C:intracellular; F:metal ion binding; F:RNA binding; C:ribonucleoprotein complex; F:rRNA binding	-	-
UM05105.1	mitochondrial phosphate carrier protein	C:integral to mitochondrial inner membrane; C:mitochondrion; P:phosphate ion transmembrane transport; C:integral to membrane; C:membrane; F:inorganic phosphate transmembrane transporter activity; P:transmembrane transport; P:transport	-	-
UM05126.1	related to ncl1-trna (cytosine-5-)-methyltransferase probable orotate phosphoribosyl transferase	P:nucleoside metabolic process; F:orotate phosphoribosyltransferase activity; P:pyrimidine nucleotide biosynthetic process; F:transferase activity; F:tRNA (cytosine-5-)-methyltransferase activity; F:methyltransferase activity; P:methylation; F:RNA binding	-	-
UM05142.1	cysteine protease	P:proteolysis; P:autophagy; C:cytoplasm; F:hydrolase activity; F:cysteine-type peptidase activity; F:peptidase activity; P:protein transport; P:transport	-	-
UM05170.1	formate dehydrogenase	F:formate dehydrogenase (NAD+) activity; P:oxidation-reduction process; F:cofactor binding; P:metabolic process; C:cytosol; F:oxidoreductase activity, acting on the CH-OH group of donors, NAD or NADP as acceptor; F:NAD binding; F:oxidoreductase activity	-	-
UM05289.1	cdc2 cyclin-dependent kinase	F:ATP binding; F:protein kinase activity; P:protein phosphorylation; F:transferase activity, transferring phosphorus-containing groups; F:kinase activity; P:phosphorylation; F:nucleotide binding; F:protein serine/threonine kinase activity	-	-
UM05334.1	rna polymerase ii subunit	F:RNA binding; P:transcription, DNA-dependent; F:DNA-directed RNA polymerase activity; F:nucleotidyltransferase activity; P:transcription from RNA polymerase II promoter; F:transferase activity; C:DNA-directed RNA polymerase II, core complex; P:response to drug	-	-
UM05581.1	o-acetylhomoserine -lyase	P:cellular amino acid metabolic process; F:transferase activity, transferring alkyl or aryl (other than methyl) groups; P:methionine metabolic process; C:cytoplasm; F:catalytic activity; F:pyridoxal phosphate binding; F:lyase activity; F:transferase activity	-	-
UM05668.1	related to ras gtpase-activating-like protein iqgap2	F:GTPase activator activity; P:regulation of small GTPase mediated signal transduction; P:small GTPase mediated signal transduction; P:positive regulation of Ras GTPase activity; P:signal transduction; F:Ras GTPase activator activity; P:positive regulation of GTPase activity; C:intracellular	-	-
UM05902.1	nadh-quinone oxidoreductase	F:metal ion binding; P:oxidation-reduction process; F:quinone binding; F:oxidoreductase activity; F:4 iron, 4 sulfur cluster binding; F:NADH dehydrogenase (ubiquinone) activity; F:oxidoreductase activity, acting on NAD(P)H; F:iron-sulfur cluster binding	-	-
UM06005.1	carbamoyl-phosphate synthase large subunit	F:metal ion binding; F:biotin carboxylase activity; F:ATP binding; F:ligase activity; P:metabolic process; F:catalytic activity; F:pyruvate carboxylase activity; F:propionyl-CoA carboxylase activity	-	-
UM06045.1	urease	F:metal ion binding; P:nitrogen compound metabolic process; F:hydrolase activity, acting on carbon-nitrogen (but not peptide) bonds; F:hydrolase activity; P:urea catabolic process; F:urease activity; F:nickel cation binding; P:urea metabolic process	-	-
UM06057.1	udp-glucose 4-epimerase	P:carbohydrate metabolic process; P:cellular metabolic process; F:racemase and epimerase activity, acting on carbohydrates and derivatives; F:catalytic activity; P:galactose metabolic process; F:coenzyme binding; F:UDP-glucose 4-epimerase activity; F:isomerase activity	-	-
UM06080.1	phosphoribosyl pyrophosphokinase	F:metal ion binding; F:kinase activity; P:nucleotide biosynthetic process; P:phosphorylation; F:magnesium ion binding; P:cellular biosynthetic process; F:ribose phosphate diphosphokinase activity; P:ribonucleoside monophosphate biosynthetic process	-	-
UM06156.1	beta and beta-prime subunits of dna dependent rna-polymerase	F:nucleotidyltransferase activity; F:transferase activity; P:transcription, DNA-dependent; F:DNA-directed RNA polymerase activity; F:ribonucleoside binding; F:zinc ion binding; C:nucleus; F:DNA binding	-	-
UM06273.1	cytochrome p450 oxidoreductase	C:endoplasmic reticulum membrane; P:oxidation-reduction process; F:oxidoreductase activity; F:NADPH-hemoprotein reductase activity; C:membrane; C:endoplasmic reticulum; F:iron ion binding; F:FMN binding	-	-
UM06306.1	kinase-like protein	F:ATP binding; F:protein kinase activity; F:nucleotide binding; P:protein phosphorylation; F:transferase activity, transferring phosphorus-containing groups; F:protein serine/threonine kinase activity; F:kinase activity; P:phosphorylation	-	-
UM06345.1	cysteine synthase	F:transferase activity; P:cysteine biosynthetic process; P:cellular amino acid biosynthetic process; F:cysteine synthase activity; P:cysteine biosynthetic process from serine; P:cellular amino acid metabolic process; F:pyridoxal phosphate binding; F:lyase activity	-	-
dyn2	dynein heavy chain protein 1	C:dynein complex; F:microtubule motor activity; P:microtubule-based movement; F:ATPase activity; F:ATP binding; F:nucleotide binding; F:nucleoside-triphosphatase activity; P:ATP catabolic process	-	-
nir1	nitrite reductase	P:oxidation-reduction process; P:nitrate assimilation; F:heme binding; F:oxidoreductase activity; F:nitrite reductase [NAD(P)H] activity; F:2 iron, 2 sulfur cluster binding; F:iron-sulfur cluster binding; F:flavin adenine dinucleotide binding	-	-
tef1	elongation factor 1-alpha	P:translational elongation; F:GTP binding; F:translation elongation factor activity; F:GTPase activity; C:cytoplasm; P:GTP catabolic process; F:nucleotide binding; P:translation	-	-
CBR1	nadh-cytochrome b5 reductase	C:integral to membrane; C:membrane; C:mitochondrion; C:mitochondrial outer membrane; P:oxidation-reduction process; F:oxidoreductase activity; C:endoplasmic reticulum membrane; F:cytochrome-b5 reductase activity, acting on NAD(P)H; C:endoplasmic reticulum	-	-
CHS1	chitin synthase	F:transferase activity; C:integral to membrane; C:membrane; F:transferase activity, transferring glycosyl groups; C:cytoplasmic vesicle membrane; C:cytoplasmic vesicle; F:chitin synthase activity; P:chitin biosynthetic process; C:plasma membrane	-	-
CHS2	glycosyltransferase family 2 protein	F:transferase activity; C:integral to membrane; C:membrane; F:transferase activity, transferring glycosyl groups; C:cytoplasmic vesicle membrane; C:cytoplasmic vesicle; F:chitin synthase activity; P:chitin biosynthetic process; C:plasma membrane	-	-
CHS4	glycosyltransferase family 2 protein	F:transferase activity; C:integral to membrane; C:membrane; F:transferase activity, transferring glycosyl groups; C:cytoplasmic vesicle membrane; C:cytoplasmic vesicle; F:chitin synthase activity; P:chitin biosynthetic process; C:plasma membrane	-	-
GAPD	glyceraldehyde 3-phosphate partial	F:NAD binding; F:NADP binding; C:cytoplasm; P:oxidation-reduction process; F:oxidoreductase activity, acting on the aldehyde or oxo group of donors, NAD or NADP as acceptor; P:glycolysis; F:oxidoreductase activity; P:glucose metabolic process; F:glyceraldehyde-3-phosphate dehydrogenase (NAD+) (phosphorylating) activity	-	-
HTZ1	histone 2a	C:nucleosome; C:chromosome; F:DNA binding; C:nucleus; P:nucleosome assembly; P:chromatin modification; P:regulation of transcription, DNA-dependent; F:protein heterodimerization activity; P:transcription, DNA-dependent	-	-
INT6	eukaryotic translation initiation factor 3 subunit 6	C:eukaryotic translation initiation factor 3 complex; P:regulation of translational initiation; P:translational initiation; C:cytoplasm; P:translation; C:eukaryotic 43S preinitiation complex; P:formation of translation preinitiation complex; F:translation initiation factor activity; C:eukaryotic 48S preinitiation complex	-	-
MON1	related to mon1-required for fusion of cvt-vesicles and autophagosomes with the vacuole	P:protein transport; C:vacuolar membrane; C:membrane; C:vacuole; C:endosome; P:transport; P:autophagy; C:multivesicular body membrane; C:late endosome membrane	-	-
NSA2	tgf beta-inducible nuclear protein 1	P:maturation of 5.8S rRNA from tricistronic rRNA transcript (SSU-rRNA, 5.8S rRNA, LSU-rRNA); P:ribosome biogenesis; P:maturation of LSU-rRNA from tricistronic rRNA transcript (SSU-rRNA, 5.8S rRNA, LSU-rRNA); C:ribonucleoprotein complex; C:nucleus; P:rRNA processing; C:preribosome, large subunit precursor; P:ribosomal large subunit biogenesis; C:nucleolus	-	-
RPS0	40s ribosomal protein s0	F:structural constituent of ribosome; C:cytosolic small ribosomal subunit; C:ribonucleoprotein complex; C:cytoplasm; P:translation; P:ribosomal small subunit assembly; C:ribosome; C:intracellular; C:small ribosomal subunit	-	-
TIF32	probable eukaryotic translation initiation factor eif-3	C:eukaryotic translation initiation factor 3 complex; P:regulation of translational initiation; P:translational initiation; C:cytoplasm; P:translation; C:eukaryotic 43S preinitiation complex; P:formation of translation preinitiation complex; F:translation initiation factor activity; C:eukaryotic 48S preinitiation complex	-	-
UM00157.1	pyruvate kinase	F:transferase activity; P:phosphorylation; F:potassium ion binding; F:pyruvate kinase activity; F:kinase activity; P:glycolysis; F:catalytic activity; P:pyruvate metabolic process; F:magnesium ion binding	-	-
UM00175	mov34-domain-containing protein	C:eukaryotic translation initiation factor 3 complex; P:regulation of translational initiation; P:translational initiation; C:cytoplasm; P:translation; C:eukaryotic 43S preinitiation complex; P:formation of translation preinitiation complex; F:translation initiation factor activity; C:eukaryotic 48S preinitiation complex	-	-
UM00311.1	asparagine synthase	F:ligase activity; P:L-asparagine biosynthetic process; F:asparagine synthase (glutamine-hydrolyzing) activity; F:nucleotide binding; C:cytoplasm; F:ATP binding; P:metabolic process; P:cellular amino acid biosynthetic process; P:asparagine biosynthetic process	-	-
UM00546.1	26s proteasome subunit p45	P:proteolysis; F:ATP binding; C:cytoplasm; P:protein catabolic process; F:hydrolase activity; F:nucleotide binding; F:nucleoside-triphosphatase activity; F:peptidase activity; C:proteasome complex	-	-
UM00622.1	26s proteasome subunit p45	F:ATP binding; C:cytoplasm; P:protein catabolic process; F:hydrolase activity; F:nucleotide binding; F:nucleoside-triphosphatase activity; C:proteasome complex; P:proteolysis; F:peptidase activity	-	-
UM00766.1	kinesin k39	P:microtubule-based movement; C:microtubule; F:nucleotide binding; F:ATP binding; C:kinesin complex; F:microtubule motor activity; C:myosin complex; F:motor activity; F:microtubule binding	-	-
UM00787.1	fumarate hydratase	C:mitochondrion; P:tricarboxylic acid cycle; F:lyase activity; F:catalytic activity; C:mitochondrial matrix; C:tricarboxylic acid cycle enzyme complex; C:cytosol; P:fumarate metabolic process; F:fumarate hydratase activity	-	-
UM00797.1	adenosine kinase	F:adenosine kinase activity; C:cytoplasm; F:phosphotransferase activity, alcohol group as acceptor; P:purine nucleobase metabolic process; P:AMP biosynthetic process; P:purine ribonucleoside salvage; C:nucleus; F:kinase activity; P:phosphorylation	-	-
UM00812.1	phosphoribosylformylglycinamidine cyclo-ligase	F:metal ion binding; F:ATP binding; C:cytoplasm; P:purine nucleobase biosynthetic process; F:catalytic activity; F:phosphoribosylformylglycinamidine cyclo-ligase activity; P:'de novo' IMP biosynthetic process; F:phosphoribosylamine-glycine ligase activity; F:ligase activity	-	-
UM00993.1	phosphoribosylaminoimidazole carboxylase	F:metal ion binding; F:ATP binding; C:cytoplasm; P:purine nucleobase metabolic process; F:phosphoribosylaminoimidazole carboxylase activity; F:5-(carboxyamino)imidazole ribonucleotide mutase activity; P:'de novo' IMP biosynthetic process; F:catalytic activity; F:lyase activity	-	-
UM01093.1	related to epl1-component of histone h4 h2a acetyltransferase complex	F:transferase activity; C:NuA4 histone acetyltransferase complex; C:Piccolo NuA4 histone acetyltransferase complex; P:regulation of transcription, DNA-dependent; P:cell cycle; P:response to DNA damage stimulus; P:DNA repair; P:transcription, DNA-dependent; C:nucleus	-	-
UM01172.1	succinate dehydrogenase	F:oxidoreductase activity, acting on the CH-CH group of donors; F:flavin adenine dinucleotide binding; C:mitochondrion; P:cellular respiration; P:tricarboxylic acid cycle; P:oxidation-reduction process; F:oxidoreductase activity; P:electron transport chain; F:succinate dehydrogenase (ubiquinone) activity	-	-
UM01321	translation initiation factor eif-3 subunit 7	C:eukaryotic translation initiation factor 3 complex; P:regulation of translational initiation; P:translational initiation; C:cytoplasm; P:translation; C:eukaryotic 43S preinitiation complex; P:formation of translation preinitiation complex; F:translation initiation factor activity; C:eukaryotic 48S preinitiation complex	-	-
UM01672.1	succinate- ligase	P:succinyl-CoA metabolic process; F:ligase activity; C:mitochondrion; F:succinate-CoA ligase (ADP-forming) activity; C:mitochondrial nucleoid; F:catalytic activity; F:ATP citrate synthase activity; F:cofactor binding; P:metabolic process	-	-
UM01903.1	succinate- ligase	F:cofactor binding; P:metabolic process; F:catalytic activity; F:ligase activity; F:ATP citrate synthase activity; F:succinate-CoA ligase (ADP-forming) activity; P:succinyl-CoA metabolic process; C:mitochondrion; C:mitochondrial nucleoid	-	-
UM01931.1	dna polymerase zeta catalytic subunit	P:DNA replication; P:nucleobase-containing compound metabolic process; F:nucleic acid binding; F:nucleotidyltransferase activity; F:transferase activity; F:DNA-directed DNA polymerase activity; F:nucleotide binding; F:DNA binding; C:cellular_component	-	-
UM01966.1	acyl- oxidase	P:fatty acid beta-oxidation; C:peroxisome; P:fatty acid metabolic process; F:oxidoreductase activity, acting on the CH-CH group of donors; F:acyl-CoA oxidase activity; F:flavin adenine dinucleotide binding; F:acyl-CoA dehydrogenase activity; P:oxidation-reduction process; P:metabolic process	-	-
UM02028.1	related to acyl-coenzyme a oxidase 1	P:fatty acid beta-oxidation; C:peroxisome; P:fatty acid metabolic process; F:oxidoreductase activity, acting on the CH-CH group of donors; F:acyl-CoA oxidase activity; F:flavin adenine dinucleotide binding; F:acyl-CoA dehydrogenase activity; P:oxidation-reduction process; P:metabolic process	-	-
UM02173.1	probable glucokinase	F:transferase activity; P:phosphorylation; F:nucleotide binding; F:ATP binding; F:kinase activity; P:carbohydrate metabolic process; P:glycolysis; F:hexokinase activity; F:phosphotransferase activity, alcohol group as acceptor	-	-
UM02208.1	fatty-acyl coenzyme a oxidase	P:fatty acid beta-oxidation; C:peroxisome; P:fatty acid metabolic process; F:oxidoreductase activity, acting on the CH-CH group of donors; F:acyl-CoA oxidase activity; F:flavin adenine dinucleotide binding; F:acyl-CoA dehydrogenase activity; P:oxidation-reduction process; P:metabolic process	-	-
UM02359.1	translation initiation factor eif2 gamma subunit	F:GTP binding; F:GTPase activity; F:tRNA binding; C:multi-eIF complex; P:GTP catabolic process; F:nucleotide binding; P:positive regulation of translational fidelity; P:translational initiation; F:translation initiation factor activity	-	-
UM02450.1	eukaryotic translation initiation factor 5a	F:RNA binding; F:translation elongation factor activity; P:positive regulation of translational termination; P:positive regulation of translational elongation; F:ribosome binding; P:peptidyl-lysine modification to hypusine; P:translational frameshifting; P:translational initiation; F:translation initiation factor activity	-	-
UM02485.1	rab gtpase	F:GTP binding; P:small GTPase mediated signal transduction; F:nucleotide binding; P:protein transport; P:regulation of vacuole organization; P:endocytosis; C:early endosome; C:late endosome; P:protein targeting to vacuole	-	-
UM02752.1	kinase-like protein	F:ATP binding; F:protein kinase activity; P:protein phosphorylation; F:transferase activity, transferring phosphorus-containing groups; F:protein serine/threonine kinase activity; F:transferase activity; P:phosphorylation; F:nucleotide binding; F:kinase activity	-	-
UM02849.1	guanylate kinase	P:purine nucleotide metabolic process; F:guanylate kinase activity; C:cytoplasm; C:nucleus; F:kinase activity; P:phosphorylation; F:ATP binding; F:nucleotide binding; F:nucleoside-triphosphatase activity	-	-
UM03014.1	hydroxymethylglutaryl- reductase	C:integral to membrane; F:coenzyme binding; F:NADP binding; P:isoprenoid biosynthetic process; P:oxidation-reduction process; F:oxidoreductase activity, acting on the CH-OH group of donors, NAD or NADP as acceptor; F:oxidoreductase activity; F:hydroxymethylglutaryl-CoA reductase (NADPH) activity; P:coenzyme A metabolic process	-	-
UM03841.1	related to ire1-protein kinase	F:ATP binding; F:protein kinase activity; F:ribonuclease activity; P:protein phosphorylation; P:mRNA processing; F:transferase activity, transferring phosphorus-containing groups; F:protein serine/threonine kinase activity; P:phosphorylation; F:kinase activity	-	-
UM03922.1	26s protease subunit rpt4	F:ATP binding; C:cytoplasm; P:protein catabolic process; F:hydrolase activity; F:nucleotide binding; F:nucleoside-triphosphatase activity; C:proteasome complex; P:proteolysis; F:peptidase activity	-	-
UM03928.1	serine threonine-protein kinase	F:ATP binding; F:protein kinase activity; F:nucleotide binding; P:protein phosphorylation; F:transferase activity, transferring phosphorus-containing groups; F:protein serine/threonine kinase activity; F:kinase activity; P:phosphorylation; F:transferase activity	-	-
UM03974.1	histidinol dehydrogenase	F:NAD binding; F:zinc ion binding; P:oxidation-reduction process; F:phosphoribosyl-ATP diphosphatase activity; P:histidine biosynthetic process; F:phosphoribosyl-AMP cyclohydrolase activity; F:oxidoreductase activity; F:histidinol dehydrogenase activity; P:metabolic process	-	-
UM04175.1	glycine dehydrogenase	P:glycine catabolic process; P:oxidation-reduction process; C:mitochondrion; F:catalytic activity; P:glycine decarboxylation via glycine cleavage system; P:one-carbon metabolic process; F:pyridoxal phosphate binding; F:glycine dehydrogenase (decarboxylating) activity; P:glycine metabolic process	-	-
UM04321.1	wd40 repeat-like protein	C:eukaryotic translation initiation factor 3 complex; P:regulation of translational initiation; P:translational initiation; C:cytoplasm; P:translation; C:eukaryotic 43S preinitiation complex; P:formation of translation preinitiation complex; F:translation initiation factor activity; C:eukaryotic 48S preinitiation complex	-	-
UM04324.1	acyl- oxidase	P:fatty acid beta-oxidation; C:peroxisome; P:fatty acid metabolic process; F:oxidoreductase activity, acting on the CH-CH group of donors; F:acyl-CoA oxidase activity; F:flavin adenine dinucleotide binding; F:acyl-CoA dehydrogenase activity; P:oxidation-reduction process; P:metabolic process	-	-
UM04529.1	dna polymerase alpha catalytic subunit	F:transferase activity; F:nucleoside binding; F:DNA binding; P:DNA replication; F:nucleic acid binding; F:nucleotide binding; F:DNA-directed DNA polymerase activity; F:nucleotidyltransferase activity; P:nucleobase-containing compound metabolic process	-	-
UM04727.1	kinesin-domain-containing protein	P:microtubule-based movement; P:cytokinesis; C:microtubule; F:nucleotide binding; C:Golgi apparatus; F:ATP binding; C:kinesin complex; F:microtubule motor activity; F:microtubule binding	-	-
UM04879.1	probable rpa12- kd subunit of dna-directed rna polymerase i	F:nucleic acid binding; P:transcription, DNA-dependent; F:DNA-directed RNA polymerase activity; F:zinc ion binding; C:nucleus; F:metal ion binding; F:DNA binding; F:nucleotidyltransferase activity; F:transferase activity	-	-
UM04931.1	kinase-like protein	F:transferase activity; P:phosphatidylinositol biosynthetic process; P:phosphorylation; F:1-phosphatidylinositol 4-kinase activity; P:phosphatidylinositol phosphorylation; F:kinase activity; P:phosphatidylinositol-mediated signaling; F:phosphotransferase activity, alcohol group as acceptor; F:transferase activity, transferring phosphorus-containing groups	-	-
UM05403.1	proliferating cell nuclear antigen	P:DNA replication; C:PCNA complex; F:DNA polymerase processivity factor activity; P:regulation of DNA replication; C:nucleus; F:DNA binding; P:error-prone translesion synthesis; C:cytoplasm; C:nucleolus	-	-
UM05584.1	utp-glucose-1-phosphate uridylyltransferase	F:nucleotidyltransferase activity; P:trehalose biosynthetic process; P:(1->6)-beta-D-glucan biosynthetic process; P:glycogen biosynthetic process; C:cytoplasm; F:UTP:glucose-1-phosphate uridylyltransferase activity; P:metabolic process; P:UDP-glucose metabolic process; F:transferase activity	-	-
UM05725.1	phospholipid methyltransferase	F:N-methyltransferase activity; C:mitochondrion; F:phosphatidyl-N-dimethylethanolamine N-methyltransferase activity; F:phosphatidyl-N-methylethanolamine N-methyltransferase activity; P:phosphatidylcholine biosynthetic process; P:phospholipid metabolic process; F:methyltransferase activity; F:transferase activity; P:methylation	-	-
UM06013.1	related to intersectin 1	P:intracellular signal transduction; F:calcium ion binding; F:actin binding; F:phospholipid binding; F:Rho guanyl-nucleotide exchange factor activity; P:regulation of Rho protein signal transduction; F:guanyl-nucleotide exchange factor activity; P:endocytosis; C:actin cortical patch	-	-
UM06095.1	40s ribosomal protein s2	F:structural constituent of ribosome; P:translation; C:small ribosomal subunit; C:cytoplasm; C:cytosolic small ribosomal subunit; C:ribonucleoprotein complex; P:ribosomal small subunit assembly; C:ribosome; C:intracellular	-	-
UM06111.1	isocitrate dehydrogenase	P:isocitrate metabolic process; F:NAD binding; P:tricarboxylic acid cycle; P:oxidation-reduction process; F:oxidoreductase activity, acting on the CH-OH group of donors, NAD or NADP as acceptor; F:oxidoreductase activity; F:isocitrate dehydrogenase (NADP+) activity; F:metal ion binding; F:magnesium ion binding	-	-
UM06142.1	protein kinase	F:ATP binding; F:protein kinase activity; P:protein phosphorylation; F:transferase activity, transferring phosphorus-containing groups; F:protein serine/threonine kinase activity; P:cell cycle checkpoint; C:nucleus; F:kinase activity; P:phosphorylation	-	-
katG	peroxidase catalase	F:heme binding; P:response to oxidative stress; F:catalase activity; C:cytoplasm; P:oxidation-reduction process; F:oxidoreductase activity; P:hydrogen peroxide catabolic process; F:peroxidase activity; F:metal ion binding	-	-
ARP4	brg1-associated factor b	C:NuA4 histone acetyltransferase complex; P:chromatin remodeling; C:nucleus; P:response to DNA damage stimulus; P:chromatin modification; P:DNA repair; C:Ino80 complex; P:regulation of transcription, DNA-dependent; C:Swr1 complex; P:transcription, DNA-dependent	-	-
CHS3	glycosyltransferase family 2 protein	F:transferase activity; C:integral to membrane; C:membrane; F:transferase activity, transferring glycosyl groups; C:cytoplasmic vesicle membrane; C:cytoplasmic vesicle; F:chitin synthase activity; P:chitin biosynthetic process; C:plasma membrane; F:transferase activity, transferring hexosyl groups	-	-
CHS7	glycosyltransferase family 2 protein	F:transferase activity; F:heme binding; C:integral to membrane; C:membrane; F:transferase activity, transferring hexosyl groups; F:transferase activity, transferring glycosyl groups; C:cytoplasmic vesicle membrane; C:cytoplasmic vesicle; F:chitin synthase activity; C:plasma membrane	-	-
COX3	cytochrome oxidase subunit 3	F:heme-copper terminal oxidase activity; C:integral to membrane; C:membrane; C:mitochondrial inner membrane; C:mitochondrion; P:oxidation-reduction process; F:oxidoreductase activity; P:respiratory electron transport chain; F:cytochrome-c oxidase activity; P:aerobic electron transport chain	-	-
DRS1	dead-domain-containing protein	F:helicase activity; P:ribosome biogenesis; F:hydrolase activity; C:nucleus; F:nucleic acid binding; F:nucleotide binding; F:ATP binding; F:RNA binding; F:ATP-dependent helicase activity; C:nucleolus	-	-
FPR4	related to fk506-binding protein	P:peptidyl-proline modification; F:peptidyl-prolyl cis-trans isomerase activity; P:protein folding; F:FK506 binding; P:histone peptidyl-prolyl isomerization; F:isomerase activity; C:nucleolus; C:nucleus; P:protein peptidyl-prolyl isomerization; F:molecular_function	-	-
GUA1	gmp synthase	F:ligase activity; F:nucleotide binding; C:cytoplasm; P:GMP biosynthetic process; F:ATP binding; F:pyrophosphatase activity; P:glutamine metabolic process; F:GMP synthase (glutamine-hydrolyzing) activity; P:purine nucleotide biosynthetic process; F:transferase activity	-	-
RRP3	atp-dependent rna helicase	F:helicase activity; P:ribosome biogenesis; F:hydrolase activity; C:nucleus; P:rRNA processing; F:nucleic acid binding; F:nucleotide binding; F:ATP binding; F:RNA binding; F:ATP-dependent helicase activity	-	-
SNU13	snrnp subunit	P:ribosome biogenesis; P:mRNA processing; C:ribonucleoprotein complex; C:nucleus; P:RNA splicing; P:rRNA processing; F:RNA binding; C:nucleolus; C:spliceosomal complex; F:nucleic acid binding	-	-
SWR1	helicase swr1	F:helicase activity; F:hydrolase activity; F:DNA binding; C:nucleus; F:nucleic acid binding; F:nucleotide binding; F:ATP binding; P:chromatin modification; P:regulation of transcription, DNA-dependent; P:transcription, DNA-dependent	-	-
UM00511.1	20s proteasome subunit beta 3	P:proteolysis involved in cellular protein catabolic process; F:threonine-type endopeptidase activity; C:proteasome core complex; C:proteasome complex; F:endopeptidase activity; F:hydrolase activity; C:nucleus; C:cytoplasm; F:peptidase activity; P:proteolysis	-	-
UM00594.1	dihydrolipoamide acetyltransferase	F:dihydrolipoyllysine-residue acetyltransferase activity; P:pyruvate metabolic process; F:transferase activity; P:metabolic process; F:transferase activity, transferring acyl groups; C:pyruvate dehydrogenase complex; F:structural constituent of ribosome; P:translation; C:ribosome; C:intracellular	-	-
UM00621.1	v-type atpase	F:ATP binding; C:proton-transporting two-sector ATPase complex, catalytic domain; F:hydrolase activity, acting on acid anhydrides, catalyzing transmembrane movement of substances; P:proton transport; P:ATP hydrolysis coupled proton transport; P:ion transport; P:transport; P:ATP metabolic process; F:proton-transporting ATPase activity, rotational mechanism; C:proton-transporting V-type ATPase, V1 …	-	-
UM00630.1	h+-atpase subunit	P:polyphosphate metabolic process; C:fungal-type vacuole membrane; C:vacuolar proton-transporting V-type ATPase, V0 domain; C:fungal-type vacuole; F:hydrogen ion transmembrane transporter activity; F:proton-transporting ATPase activity, rotational mechanism; P:vacuolar acidification; P:protein complex assembly; C:proton-transporting V-type ATPase, V0 domain; P:ATP hydrolysis coupled proton transp…	-	-
UM00953.1	glycine hydroxymethyltransferase	P:tetrahydrofolate interconversion; P:glycine metabolic process; F:glycine hydroxymethyltransferase activity; F:transferase activity; F:catalytic activity; P:one-carbon metabolic process; P:L-serine metabolic process; F:pyridoxal phosphate binding; P:methylation; F:methyltransferase activity	-	-
UM01005.1	atp-citrate synthase	F:transferase activity, transferring acyl groups, acyl groups converted into alkyl on transfer; F:succinate-CoA ligase (ADP-forming) activity; P:cellular carbohydrate metabolic process; C:cytoplasm; F:ATP binding; F:catalytic activity; F:ATP citrate synthase activity; F:cofactor binding; P:metabolic process; F:lyase activity	-	-
UM01054.1	pyruvate carboxylase	F:ligase activity; F:DNA binding; F:nucleotide binding; F:ATP binding; F:catalytic activity; P:gluconeogenesis; F:pyruvate carboxylase activity; F:metal ion binding; P:metabolic process; F:biotin carboxylase activity	-	-
UM01275.1	20s proteasome subunit	P:proteolysis involved in cellular protein catabolic process; F:endopeptidase activity; F:hydrolase activity; C:nucleus; C:cytoplasm; F:threonine-type endopeptidase activity; C:proteasome core complex; C:proteasome complex; F:peptidase activity; P:proteolysis	-	-
UM01461.1	glycoside hydrolase family 37 protein	P:trehalose catabolic process; C:mitochondrion; P:trehalose metabolic process; C:cytoplasm; F:calcium ion binding; F:catalytic activity; F:alpha,alpha-trehalase activity; F:hydrolase activity; P:metabolic process; F:hydrolase activity, acting on glycosyl bonds	-	-
UM01726.1	adenylylsulfate kinase	F:transferase activity; P:methionine metabolic process; P:hydrogen sulfide biosynthetic process; P:phosphorylation; F:nucleotide binding; F:ATP binding; F:kinase activity; P:sulfate assimilation; C:intracellular; F:adenylylsulfate kinase activity	-	-
UM01875.1	galactose-1-phosphate uridylyltransferase	F:transferase activity; F:UDP-glucose:hexose-1-phosphate uridylyltransferase activity; C:cytoplasm; F:zinc ion binding; P:galactose metabolic process; P:carbohydrate metabolic process; F:nucleotidyltransferase activity; F:catalytic activity; F:metal ion binding; P:galactose catabolic process via UDP-galactose	-	-
UM01904.1	malate-- ligase subunit beta	P:metabolic process; F:catalytic activity; F:ligase activity; F:succinate-CoA ligase (ADP-forming) activity; F:nucleotide binding; P:tricarboxylic acid cycle; F:ATP binding; F:metal ion binding; F:manganese ion binding; F:magnesium ion binding	-	-
UM02067.1	related to mdj1-heat shock protein	F:unfolded protein binding; F:metal ion binding; F:ATP binding; P:protein folding; P:response to heat; F:heat shock protein binding; P:response to stress; P:protein dephosphorylation; P:peptidyl-tyrosine dephosphorylation; F:protein tyrosine phosphatase activity	-	-
UM02073.1	polyubiquitin	P:protein ubiquitination; P:protein ubiquitination involved in ubiquitin-dependent protein catabolic process; P:ubiquitin-dependent protein catabolic process; P:cellular protein modification process; C:intracellular; C:vacuolar membrane; P:aging; C:nucleolus; C:cell wall; P:response to salicylic acid stimulus	-	-
UM02406.1	ste ste20 paka protein kinase	F:transferase activity; F:protein serine/threonine kinase activity; P:phosphorylation; F:protein kinase activity; P:protein phosphorylation; F:nucleotide binding; F:ATP binding; F:kinase activity; F:phospholipid binding; F:transferase activity, transferring phosphorus-containing groups	-	-
UM02444.1	rrna adenine dimethylase	F:rRNA (adenine) methyltransferase activity; P:rRNA processing; F:rRNA (adenine-N6,N6-)-dimethyltransferase activity; P:rRNA modification; C:90S preribosome; P:rRNA methylation; F:rRNA methyltransferase activity; F:transferase activity; P:methylation; F:methyltransferase activity	-	-
UM02512.1	6-phosphofructokinase	F:transferase activity; P:phosphorylation; F:nucleotide binding; C:cytoplasm; F:ATP binding; F:kinase activity; C:6-phosphofructokinase complex; P:glycolysis; P:fructose 6-phosphate metabolic process; F:6-phosphofructokinase activity	-	-
UM02577.1	6-phosphogluconate dehydrogenase	F:phosphogluconate dehydrogenase (decarboxylating) activity; F:coenzyme binding; F:NADP binding; C:mitochondrion; P:pentose-phosphate shunt, oxidative branch; P:oxidation-reduction process; P:pentose-phosphate shunt; F:oxidoreductase activity, acting on the CH-OH group of donors, NAD or NADP as acceptor; F:oxidoreductase activity; P:cellular response to oxidative stress	-	-
UM02708.1	cytochrome c	F:heme binding; F:iron ion binding; F:electron carrier activity; C:respiratory chain; C:mitochondrion; P:mitochondrial electron transport, cytochrome c to oxygen; P:mitochondrial electron transport, ubiquinol to cytochrome c; C:mitochondrial intermembrane space; P:electron transport chain; F:metal ion binding	-	-
UM02868.1	p-loop containing nucleoside triphosphate hydrolase protein	F:GTP binding; F:GTPase activity; P:GTP catabolic process; F:nucleotide binding; P:translational elongation; F:translation elongation factor activity; F:unfolded protein binding; F:calcium ion binding; P:protein folding; C:endoplasmic reticulum	-	-
UM02997.1	phosphatidylethanolamine n-methyltransferase	F:transferase activity; P:methylation; C:integral to membrane; C:membrane; P:lipid metabolic process; F:methyltransferase activity; P:phosphatidylcholine biosynthetic process; F:phosphatidylethanolamine N-methyltransferase activity; P:phospholipid metabolic process; P:phospholipid biosynthetic process	-	-
UM03225.1	proteasome subunit	P:proteolysis involved in cellular protein catabolic process; F:threonine-type endopeptidase activity; F:endopeptidase activity; C:proteasome core complex; C:nucleus; F:hydrolase activity; C:cytoplasm; C:proteasome complex; F:peptidase activity; P:proteolysis	-	-
UM03340.1	nhp2p	F:RNA binding; P:cleavage involved in rRNA processing; P:snRNA pseudouridine synthesis; C:box H/ACA snoRNP complex; P:rRNA pseudouridine synthesis; F:snoRNA binding; C:nucleolus; C:ribonucleoprotein complex; P:ribosome biogenesis; C:ribosome	-	-
UM03988.1	nucleoside diphosphate kinase 6-like	F:transferase activity; P:phosphorylation; P:GTP biosynthetic process; P:UTP biosynthetic process; F:nucleotide binding; F:ATP binding; F:kinase activity; F:nucleoside diphosphate kinase activity; P:nucleoside diphosphate phosphorylation; P:CTP biosynthetic process	-	-
UM04179.1	20s proteasome subunit	P:proteolysis involved in cellular protein catabolic process; F:endopeptidase activity; F:hydrolase activity; C:nucleus; C:cytoplasm; F:threonine-type endopeptidase activity; C:proteasome core complex; C:proteasome complex; F:peptidase activity; P:proteolysis	-	-
UM04746.1	l-lactate dehydrogenase	F:metal ion binding; P:oxidation-reduction process; F:heme binding; F:oxidoreductase activity; F:catalytic activity; F:FMN binding; F:L-lactate dehydrogenase (cytochrome) activity; C:mitochondrion; C:mitochondrial intermembrane space; P:lactate metabolic process	-	-
UM04802.1	cytochrome c oxidase polypeptide mitochondrial precursor	C:mitochondrial envelope; C:mitochondrion; C:mitochondrial respiratory chain complex IV; P:mitochondrial electron transport, cytochrome c to oxygen; F:cytochrome-c oxidase activity; F:zinc ion binding; P:aerobic respiration; F:metal ion binding; P:oxidation-reduction process; F:oxidoreductase activity	-	-
UM04883.1	n-terminal nucleophile aminohydrolase	P:proteolysis involved in cellular protein catabolic process; F:threonine-type endopeptidase activity; F:endopeptidase activity; C:proteasome core complex; C:nucleus; F:hydrolase activity; C:cytoplasm; C:proteasome complex; F:peptidase activity; P:proteolysis	-	-
UM04919.1	nad-malate dehydrogenase	F:L-malate dehydrogenase activity; P:cellular carbohydrate metabolic process; P:oxidation-reduction process; P:carbohydrate metabolic process; F:oxidoreductase activity, acting on the CH-OH group of donors, NAD or NADP as acceptor; F:oxidoreductase activity; F:malate dehydrogenase activity; F:catalytic activity; P:malate metabolic process; P:tricarboxylic acid cycle	-	-
UM04930.1	glucose-6-phosphate 1-dehydrogenase	P:NADPH regeneration; F:NADP binding; P:response to hydrogen peroxide; C:cytoplasm; P:oxidation-reduction process; P:pentose-phosphate shunt; P:carbohydrate metabolic process; F:glucose-6-phosphate dehydrogenase activity; F:oxidoreductase activity; P:glucose metabolic process	-	-
UM05045.1	kinase-like protein	F:ATP binding; F:protein kinase activity; P:regulation of translational initiation; F:nucleotide binding; P:protein phosphorylation; F:protein homodimerization activity; F:transferase activity, transferring phosphorus-containing groups; F:protein serine/threonine kinase activity; P:phosphorylation; F:kinase activity	-	-
UM05090.1	atp synthase f1 gamma	P:ATP synthesis coupled proton transport; C:proton-transporting ATP synthase complex, catalytic core F(1); P:ion transport; C:mitochondrion; P:transport; F:proton-transporting ATP synthase activity, rotational mechanism; F:proton-transporting ATPase activity, rotational mechanism; P:ATP biosynthetic process; C:mitochondrial proton-transporting ATP synthase, central stalk; P:proton transport	-	-
UM05535.1	20s proteasome subunit	P:proteolysis involved in cellular protein catabolic process; F:endopeptidase activity; F:hydrolase activity; C:nucleus; C:cytoplasm; F:threonine-type endopeptidase activity; C:proteasome core complex; C:proteasome complex; F:peptidase activity; P:proteolysis	-	-
UM05860.1	proteasome endopeptidase beta subunit	P:proteolysis involved in cellular protein catabolic process; F:endopeptidase activity; F:hydrolase activity; C:nucleus; C:cytoplasm; F:threonine-type endopeptidase activity; C:proteasome core complex; C:proteasome complex; F:peptidase activity; P:proteolysis	-	-
UM06035.1	amidophosphoribosyltransferase	P:'de novo' IMP biosynthetic process; F:transferase activity; F:transferase activity, transferring glycosyl groups; C:cytoplasm; P:nucleoside metabolic process; F:metal ion binding; P:metabolic process; F:amidophosphoribosyltransferase activity; P:purine nucleobase biosynthetic process; P:purine nucleotide biosynthetic process	-	-
ATP6	atp synthase subunit 6	P:ATP synthesis coupled proton transport; C:proton-transporting ATP synthase complex, coupling factor F(o); C:integral to membrane; C:membrane; C:mitochondrial inner membrane; P:ion transport; C:mitochondrion; P:transport; F:hydrogen ion transmembrane transporter activity; P:ATP biosynthetic process; P:proton transport	-	-
CCR4	glucose-repressible alcohol dehydrogenase transcriptional effector	P:nucleic acid phosphodiester bond hydrolysis; F:hydrolase activity; C:nucleus; F:poly(A)-specific ribonuclease activity; C:cytoplasm; F:RNA binding; F:exonuclease activity; P:regulation of transcription, DNA-dependent; F:metal ion binding; P:transcription, DNA-dependent; F:nuclease activity	-	-
CHS6	chitin synthase	F:heme binding; F:transferase activity; C:integral to membrane; C:membrane; F:DNA binding; F:transferase activity, transferring hexosyl groups; F:transferase activity, transferring glycosyl groups; C:cytoplasmic vesicle membrane; C:cytoplasmic vesicle; F:chitin synthase activity; C:plasma membrane	-	-
COB	apocytochrome b	C:integral to membrane; C:membrane; C:mitochondrial inner membrane; F:electron carrier activity; C:respiratory chain; C:mitochondrion; F:oxidoreductase activity; P:respiratory electron transport chain; P:electron transport chain; F:metal ion binding; P:oxidation-reduction process	-	-
DBP3	dead-domain-containing protein	F:helicase activity; P:ribosome biogenesis; F:hydrolase activity; C:nucleus; P:rRNA processing; F:nucleic acid binding; F:nucleotide binding; F:ATP binding; F:RNA binding; F:ATP-dependent helicase activity; C:nucleolus	-	-
DBP4	dead-domain-containing protein	F:helicase activity; P:ribosome biogenesis; F:hydrolase activity; C:nucleus; P:rRNA processing; F:nucleic acid binding; F:nucleotide binding; F:ATP binding; F:RNA binding; F:ATP-dependent helicase activity; C:nucleolus	-	-
DBP7	dead-domain-containing protein	F:helicase activity; P:ribosome biogenesis; F:hydrolase activity; C:nucleus; P:rRNA processing; F:nucleic acid binding; F:nucleotide binding; F:ATP binding; F:RNA binding; F:ATP-dependent helicase activity; C:nucleolus	-	-
DBP8	atp-dependent rna helicase	F:helicase activity; P:ribosome biogenesis; F:hydrolase activity; C:nucleus; P:rRNA processing; F:nucleic acid binding; F:nucleotide binding; F:ATP binding; F:RNA binding; F:ATP-dependent helicase activity; C:nucleolus	-	-
HAS1	dead-domain-containing protein	F:helicase activity; P:ribosome biogenesis; F:hydrolase activity; C:nucleus; P:rRNA processing; F:nucleic acid binding; F:nucleotide binding; F:ATP binding; F:RNA binding; F:ATP-dependent helicase activity; C:nucleolus	-	-
LEU1	3-isopropylmalate dehydratase	C:3-isopropylmalate dehydratase complex; P:branched-chain amino acid biosynthetic process; F:3-isopropylmalate dehydratase activity; F:4 iron, 4 sulfur cluster binding; F:lyase activity; F:iron-sulfur cluster binding; P:leucine biosynthetic process; P:metabolic process; F:metal ion binding; P:cellular amino acid biosynthetic process; F:isomerase activity	-	-
NCS6	cytoplasmic trna 2-thiolation protein 1	F:transferase activity; P:tRNA processing; C:cytoplasm; F:ATP binding; F:RNA binding; P:tRNA wobble uridine modification; P:tRNA thio-modification; P:tRNA wobble position uridine thiolation; F:tRNA binding; C:cytosol; P:protein urmylation	-	-
NIP1	eukaryotic translation initiation factor 3 subunit 8	C:eukaryotic translation initiation factor 3 complex; F:translation initiation factor binding; P:regulation of translational initiation; P:translational initiation; C:cytoplasm; P:translation; C:eukaryotic 43S preinitiation complex; F:RNA binding; P:formation of translation preinitiation complex; F:translation initiation factor activity; C:eukaryotic 48S preinitiation complex	-	-
NOP58	nop domain-containing protein	P:ribosome biogenesis; C:ribonucleoprotein complex; C:nucleus; C:small-subunit processome; P:rRNA processing; C:90S preribosome; P:endonucleolytic cleavage in 5'-ETS of tricistronic rRNA transcript (SSU-rRNA, 5.8S rRNA, LSU-rRNA); P:endonucleolytic cleavage in ITS1 to separate SSU-rRNA from 5.8S rRNA and LSU-rRNA from tricistronic rRNA transcript (SSU-rRNA, 5.8S rRNA, LSU-rRNA); C:nucleolus; C:bo…	-	-
TIF1	dead-domain-containing protein	F:helicase activity; F:hydrolase activity; P:translational initiation; F:nucleic acid binding; F:nucleotide binding; C:cytoplasm; P:translation; F:ATP binding; F:RNA binding; F:ATP-dependent helicase activity; F:translation initiation factor activity	-	-
UM00227.1	copper p-type atpase	F:copper ion binding; C:integral to membrane; P:metal ion transport; P:cation transport; F:hydrolase activity; F:nucleotide binding; F:ATP binding; F:cation-transporting ATPase activity; P:copper ion transport; F:metal ion binding; F:copper-transporting ATPase activity	-	-
UM00242.1	related to mak5-atp-dependent rna helicase	F:helicase activity; F:nucleic acid binding; F:ATP binding; F:hydrolase activity; F:nucleotide binding; F:ATP-dependent helicase activity; P:ribosome biogenesis; C:nucleus; P:rRNA processing; F:RNA binding; C:nucleolus	-	-
UM00350.1	cytochrome p450	F:heme binding; F:iron ion binding; F:C-22 sterol desaturase activity; F:oxidoreductase activity, acting on paired donors, with incorporation or reduction of molecular oxygen; F:electron carrier activity; P:oxidation-reduction process; F:oxidoreductase activity; F:metal ion binding; C:endoplasmic reticulum; P:ergosterol biosynthetic process; F:monooxygenase activity	-	-
UM00387.1	arf sar	F:GTP binding; P:Golgi to plasma membrane transport; P:small GTPase mediated signal transduction; P:macroautophagy; P:ER to Golgi vesicle-mediated transport; F:nucleotide binding; C:intracellular; P:vesicle-mediated transport; C:Golgi apparatus; P:protein transport; P:transport	-	-
UM00453.1	atypical pikk pi3k protein kinase	F:transferase activity; P:phosphorylation; F:1-phosphatidylinositol-3-kinase activity; F:nucleotide binding; P:phosphatidylinositol phosphorylation; F:ATP binding; P:phosphatidylinositol-3-phosphate biosynthetic process; F:kinase activity; P:phosphatidylinositol-mediated signaling; F:phosphotransferase activity, alcohol group as acceptor; F:transferase activity, transferring phosphorus-containing…	-	-
UM00674.1	fructose -bisphosphate aldolase	F:fructose-bisphosphate aldolase activity; C:mitochondrion; C:cytoplasm; F:zinc ion binding; F:aldehyde-lyase activity; P:carbohydrate metabolic process; P:glycolysis; F:catalytic activity; P:gluconeogenesis; C:cytosol; F:lyase activity	-	-
UM00685.1	rrna pseudouridine synthase	P:box H/ACA snoRNA 3'-end processing; P:RNA processing; F:pseudouridine synthase activity; P:RNA modification; P:rRNA processing; F:RNA binding; P:snRNA pseudouridine synthesis; P:rRNA pseudouridine synthesis; C:90S preribosome; P:pseudouridine synthesis; C:box H/ACA snoRNP complex	-	-
UM01517.1	dihydrolipoamide succinyltransferase	C:oxoglutarate dehydrogenase complex; F:transferase activity; P:metabolic process; P:tricarboxylic acid cycle; F:dihydrolipoyllysine-residue succinyltransferase activity; F:transferase activity, transferring acyl groups; P:2-oxoglutarate metabolic process; C:mitochondrion; C:mitochondrial nucleoid; P:mitochondrial genome maintenance; C:mitochondrial oxoglutarate dehydrogenase complex	-	-
UM01784.1	glutathione peroxidase	F:phospholipid-hydroperoxide glutathione peroxidase activity; P:response to oxidative stress; C:extrinsic to mitochondrial outer membrane; C:extrinsic to mitochondrial inner membrane; C:nucleus; C:cytoplasm; P:oxidation-reduction process; F:oxidoreductase activity; F:glutathione peroxidase activity; F:peroxidase activity; P:cellular response to oxidative stress	-	-
UM02899.1	aconitate hydratase	C:mitochondrial nucleoid; F:aconitate hydratase activity; P:tricarboxylic acid cycle; P:mitochondrial genome maintenance; F:4 iron, 4 sulfur cluster binding; C:mitochondrial matrix; F:single-stranded DNA binding; P:propionate metabolic process; P:metabolic process; C:cytosol; F:double-stranded DNA binding	-	-
UM03093.1	hexokinase	F:transferase activity; P:phosphorylation; F:nucleotide binding; F:ATP binding; P:oxidation-reduction process; F:kinase activity; P:carbohydrate metabolic process; P:glycolysis; F:oxidoreductase activity; F:hexokinase activity; F:phosphotransferase activity, alcohol group as acceptor	-	-
UM03239.1	acetolactate synthase	F:transferase activity; F:flavin adenine dinucleotide binding; P:branched-chain amino acid biosynthetic process; F:thiamine pyrophosphate binding; F:catalytic activity; P:valine biosynthetic process; P:isoleucine biosynthetic process; F:acetolactate synthase activity; F:metal ion binding; F:magnesium ion binding; P:cellular amino acid biosynthetic process	-	-
UM03825.1	ubiquinol-cytochrome c reductase iron-sulfur subunit	F:metal ion binding; F:ubiquinol-cytochrome-c reductase activity; P:oxidation-reduction process; F:oxidoreductase activity; F:oxidoreductase activity, acting on diphenols and related substances as donors; C:membrane; F:2 iron, 2 sulfur cluster binding; F:iron-sulfur cluster binding; C:respiratory chain; C:mitochondrion; P:electron transport chain	-	-
UM03851.1	adenylosuccinate synthetase	F:ligase activity; P:'de novo' AMP biosynthetic process; F:nucleotide binding; C:cytoplasm; F:GTP binding; F:adenylosuccinate synthase activity; P:AMP biosynthetic process; F:metal ion binding; F:magnesium ion binding; F:DNA replication origin binding; P:purine nucleotide biosynthetic process	-	-
UM04152.1	probable yef3-translation elongation factor eef3	C:cytosolic ribosome; P:translational termination; P:translational elongation; P:ATP catabolic process; F:nucleotide binding; F:nucleoside-triphosphatase activity; F:ATP binding; F:ATPase activity; C:ribosome; F:translation elongation factor activity; C:nucleus	-	-
UM04456.1	protein kinase catalytic subunit	F:transferase activity; F:protein serine/threonine kinase activity; P:phosphorylation; F:protein kinase activity; P:protein phosphorylation; F:nucleotide binding; F:ATP binding; F:kinase activity; F:transferase activity, transferring phosphorus-containing groups; P:RNA biosynthetic process; F:DNA-directed RNA polymerase activity	-	-
UM04837	arm repeat-containing protein	C:eukaryotic translation initiation factor 3 complex; P:regulation of translational initiation; P:translational initiation; C:cytoplasm; P:translation; C:eukaryotic 43S preinitiation complex; F:RNA binding; F:ribosome binding; P:formation of translation preinitiation complex; F:translation initiation factor activity; C:eukaryotic 48S preinitiation complex	-	-
UM05828	beta-tubulin 1 tubb1	P:microtubule-based process; P:protein polymerization; P:GTP catabolic process; C:microtubule; F:nucleotide binding; C:cytoplasm; F:GTP binding; C:protein complex; F:structural constituent of cytoskeleton; F:GTPase activity; C:cytoskeleton	-	-
UM05993.1	probable mas1-mitochondrial processing peptidase beta chain precursor	F:metal ion binding; P:proteolysis; P:protein processing involved in protein targeting to mitochondrion; F:catalytic activity; F:metalloendopeptidase activity; C:mitochondrial processing peptidase complex; F:hydrolase activity; C:mitochondrion; F:metallopeptidase activity; C:mitochondrial matrix; F:peptidase activity	-	-
tub1	alpha tubulin	P:microtubule-based process; P:protein polymerization; P:GTP catabolic process; C:microtubule; F:nucleotide binding; C:cytoplasm; F:GTP binding; C:protein complex; F:structural constituent of cytoskeleton; F:GTPase activity; C:cytoskeleton	-	-
COX2	cytochrome c oxidase subunit 2	F:copper ion binding; C:integral to membrane; C:membrane; C:mitochondrial inner membrane; C:respiratory chain; C:mitochondrion; P:oxidation-reduction process; F:oxidoreductase activity; F:cytochrome-c oxidase activity; P:electron transport chain; F:metal ion binding; F:endonuclease activity	-	-
DBP10	atp-dependent rna helicase dbp10	F:helicase activity; P:ribosome biogenesis; F:hydrolase activity; C:nucleus; P:rRNA processing; F:nucleic acid binding; F:nucleotide binding; F:ATP binding; F:RNA binding; F:ATP-dependent helicase activity; C:nucleolus; F:hydrolase activity, acting on acid anhydrides, in phosphorus-containing anhydrides	-	-
DBP9	atp-dependent rna helicase dbp9	F:helicase activity; P:ribosome biogenesis; F:hydrolase activity; C:nucleus; P:rRNA processing; F:nucleic acid binding; F:nucleotide binding; F:acid phosphatase activity; F:ATP binding; F:RNA binding; F:ATP-dependent helicase activity; C:nucleolus	-	-
GAR1	h aca ribonucleoprotein complex subunit 1	P:ribosome biogenesis; C:ribonucleoprotein complex; C:nucleus; P:rRNA processing; F:RNA binding; P:snRNA pseudouridine synthesis; P:pseudouridine synthesis; C:small nucleolar ribonucleoprotein complex; C:nucleolus; C:box H/ACA snoRNP complex; F:box H/ACA snoRNA binding; F:nucleic acid binding	-	-
SWC4	swr1-complex protein 4	C:NuA4 histone acetyltransferase complex; F:chromatin binding; P:chromatin remodeling; C:nucleus; P:response to DNA damage stimulus; P:chromatin modification; P:DNA repair; P:regulation of transcription, DNA-dependent; P:transcription, DNA-dependent; P:histone H2A acetylation; P:histone H4 acetylation; F:DNA binding	-	-
TIF35	related to tif35-translation initiation factor eif3 subunit	C:eukaryotic translation initiation factor 3 complex; P:regulation of translational initiation; P:translational initiation; F:nucleic acid binding; F:nucleotide binding; C:cytoplasm; P:translation; C:eukaryotic 43S preinitiation complex; F:RNA binding; P:formation of translation preinitiation complex; F:translation initiation factor activity; C:eukaryotic 48S preinitiation complex	-	-
UAC1	adenylate cyclase	P:intracellular signal transduction; P:cyclic nucleotide biosynthetic process; F:nucleotide binding; F:ATP binding; F:lyase activity; P:signal transduction; F:catalytic activity; P:cAMP biosynthetic process; F:metal ion binding; F:phosphorus-oxygen lyase activity; F:adenylate cyclase activity; F:magnesium ion binding	-	-
UM00023.1	-domain-containing protein	P:transcription from RNA polymerase II promoter; C:nucleus; F:zinc ion binding; F:ATP binding; F:heat shock protein binding; P:regulation of transcription from RNA polymerase II promoter; F:sequence-specific DNA binding RNA polymerase II transcription factor activity; P:regulation of transcription, DNA-dependent; P:response to heat; P:protein folding; F:unfolded protein binding; F:metal ion bindi…	-	-
UM00955.1	fatty acid desaturase	F:heme binding; F:iron ion binding; P:fatty acid biosynthetic process; C:integral to membrane; C:membrane; P:lipid metabolic process; P:oxidation-reduction process; F:oxidoreductase activity; F:stearoyl-CoA 9-desaturase activity; F:oxidoreductase activity, acting on paired donors, with oxidation of a pair of donors resulting in the reduction of molecular oxygen to two molecules of water; F:metal …	-	-
UM01925.1	related to transcriptional regulator rds2	P:transcription from RNA polymerase II promoter; F:DNA binding; C:nucleus; F:zinc ion binding; P:regulation of transcription from RNA polymerase II promoter; P:signal transduction; P:gluconeogenesis; F:sequence-specific DNA binding RNA polymerase II transcription factor activity; P:regulation of transcription, DNA-dependent; F:signal transducer activity; F:metal ion binding; P:transcription, DNA-…	-	-
UM02046.1	proteasome subunit alpha type 4	P:proteolysis involved in cellular protein catabolic process; C:proteasome core complex, alpha-subunit complex; F:endopeptidase activity; F:hydrolase activity; C:nucleus; C:cytoplasm; F:threonine-type endopeptidase activity; C:proteasome core complex; C:proteasome complex; P:ubiquitin-dependent protein catabolic process; F:peptidase activity; P:proteolysis	-	-
UM02432.1	glutamyl-trna synthetase	F:ligase activity; P:tRNA aminoacylation for protein translation; F:nucleotide binding; C:cytoplasm; P:translation; F:ATP binding; F:glutamate-tRNA ligase activity; F:tRNA binding; F:aminoacyl-tRNA ligase activity; F:ligase activity, forming aminoacyl-tRNA and related compounds; P:tRNA aminoacylation; P:glutamyl-tRNA aminoacylation	-	-
UM02971.1	fatty acid synthase	F:transferase activity; P:macromolecule biosynthetic process; P:fatty acid biosynthetic process; F:enoyl-[acyl-carrier-protein] reductase (NADH) activity; P:oxidation-reduction process; F:oxidoreductase activity; F:catalytic activity; F:fatty acid synthase activity; C:fatty acid synthase complex; F:holo-[acyl-carrier-protein] synthase activity; P:metabolic process; F:magnesium ion binding	-	-
UM03320.1	fthfs-domain-containing protein	F:formate-tetrahydrofolate ligase activity; F:methylenetetrahydrofolate dehydrogenase (NADP+) activity; P:translational initiation; P:folic acid-containing compound biosynthetic process; F:ATP binding; P:oxidation-reduction process; F:methionyl-tRNA formyltransferase activity; F:catalytic activity; P:nucleobase-containing compound metabolic process; P:conversion of methionyl-tRNA to N-formyl-meth…	-	-
UM03425.1	homoserine o-acetyltransferase	F:transferase activity; P:methionine metabolic process; P:methionine biosynthetic process; F:serine O-acetyltransferase activity; C:cytoplasm; F:molecular_function; C:cellular_component; F:transferase activity, transferring acyl groups; F:homoserine O-acetyltransferase activity; P:cysteine metabolic process; P:biological_process; P:cellular amino acid biosynthetic process	-	-
UM03847.1	nitrate reductase	F:heme binding; F:electron carrier activity; P:oxidation-reduction process; F:oxidoreductase activity; F:molybdenum ion binding; F:nitrate reductase (NADPH) activity; P:nitrate assimilation; F:molybdopterin cofactor binding; F:metal ion binding; F:iron ion binding; F:flavin adenine dinucleotide binding; F:oxidoreductase activity, acting on other nitrogenous compounds as donors, with NAD or NADP a…	-	-
UM04776.1	20s proteasome subunit	P:proteolysis involved in cellular protein catabolic process; C:proteasome core complex, alpha-subunit complex; F:endopeptidase activity; F:hydrolase activity; C:nucleus; C:cytoplasm; F:threonine-type endopeptidase activity; C:proteasome core complex; C:proteasome complex; P:ubiquitin-dependent protein catabolic process; F:peptidase activity; P:proteolysis	-	-
UM05457.1	n-terminal nucleophile aminohydrolase	P:proteolysis involved in cellular protein catabolic process; C:proteasome core complex, alpha-subunit complex; F:endopeptidase activity; F:hydrolase activity; C:nucleus; C:cytoplasm; F:threonine-type endopeptidase activity; C:proteasome core complex; C:proteasome complex; P:ubiquitin-dependent protein catabolic process; F:peptidase activity; P:proteolysis	-	-
UM05652.1	20s proteasome subunit	P:proteolysis involved in cellular protein catabolic process; C:proteasome core complex, alpha-subunit complex; F:endopeptidase activity; F:hydrolase activity; C:nucleus; C:cytoplasm; F:threonine-type endopeptidase activity; C:proteasome core complex; C:proteasome complex; P:ubiquitin-dependent protein catabolic process; F:peptidase activity; P:proteolysis	-	-
UM05687.1	20s proteasome subunit	P:proteolysis involved in cellular protein catabolic process; C:proteasome core complex, alpha-subunit complex; F:endopeptidase activity; F:hydrolase activity; C:nucleus; C:cytoplasm; F:threonine-type endopeptidase activity; C:proteasome core complex; C:proteasome complex; P:ubiquitin-dependent protein catabolic process; F:peptidase activity; P:proteolysis	-	-
UM05986.1	proteasome subunit alpha type 5	P:proteolysis involved in cellular protein catabolic process; C:proteasome core complex, alpha-subunit complex; F:endopeptidase activity; F:hydrolase activity; C:nucleus; C:cytoplasm; F:threonine-type endopeptidase activity; C:proteasome core complex; C:proteasome complex; P:ubiquitin-dependent protein catabolic process; F:peptidase activity; P:proteolysis	-	-
UM06234.1	20s proteasome subunit	P:proteolysis involved in cellular protein catabolic process; F:threonine-type endopeptidase activity; F:endopeptidase activity; C:proteasome core complex; C:proteasome core complex, alpha-subunit complex; P:ubiquitin-dependent protein catabolic process; C:nucleus; F:hydrolase activity; C:cytoplasm; C:proteasome complex; F:peptidase activity; P:proteolysis	-	-
UM06443.1	eukaryotic translation initiation factor 6	P:mature ribosome assembly; P:ribosome biogenesis; C:nucleus; P:translational initiation; C:cytoplasm; P:translation; P:ribosomal large subunit biogenesis; F:ribosomal large subunit binding; F:ribosome binding; P:ribosomal subunit export from nucleus; C:nucleolus; F:translation initiation factor activity	-	-
UM06460.1	fatty acid synthase	F:transferase activity; P:fatty acid biosynthetic process; F:enoyl-[acyl-carrier-protein] reductase (NADH) activity; P:oxidation-reduction process; F:oxidoreductase activity; F:catalytic activity; F:fatty acid synthase activity; C:fatty acid synthase complex; P:metabolic process; P:macromolecule biosynthetic process; F:holo-[acyl-carrier-protein] synthase activity; F:magnesium ion binding	-	-
UM06516.1	atp-dependent rna helicase dbp9	F:helicase activity; F:nucleic acid binding; F:ATP binding; F:hydrolase activity; F:acid phosphatase activity; F:ATP-dependent helicase activity; P:ribosome biogenesis; C:nucleus; P:rRNA processing; F:nucleotide binding; F:RNA binding; C:nucleolus	-	-
myo1	atp-dependent rna helicase a	F:helicase activity; F:nucleic acid binding; F:ATP binding; F:hydrolase activity; F:nucleotide binding; F:ATP-dependent helicase activity; C:actin cortical patch; C:cytoplasm; F:actin binding; C:myosin complex; F:motor activity; C:cytoskeleton	-	-
COF1	actin depolymerizing factor	F:actin filament binding; P:actin filament severing; C:actin cortical patch; C:nucleus; C:nuclear matrix; C:actin cytoskeleton; C:cytoplasm; P:cell division; F:actin binding; C:intracellular; P:actin filament depolymerization; P:cell cycle; C:cytoskeleton	-	-
FAL1	dead-domain-containing protein	F:helicase activity; P:ribosome biogenesis; F:hydrolase activity; C:nucleus; P:rRNA processing; F:nucleic acid binding; F:nucleotide binding; F:ATP binding; F:RNA binding; F:ATP-dependent helicase activity; C:nucleolus; P:translational initiation; F:translation initiation factor activity	-	-
INO80	related to ino80-atpase with chromatin remodeling and helicase activity	F:helicase activity; F:hydrolase activity; P:response to DNA damage stimulus; F:DNA binding; C:nucleus; F:nucleic acid binding; F:nucleotide binding; F:ATP binding; P:chromatin modification; P:DNA repair; P:regulation of transcription, DNA-dependent; P:transcription, DNA-dependent; F:hydrolase activity, acting on acid anhydrides	-	-
POL2	dna polymerase catalytic subunit a	F:transferase activity; F:DNA binding; C:nucleus; P:DNA replication; F:nucleic acid binding; F:nucleotide binding; F:DNA-directed DNA polymerase activity; F:zinc ion binding; F:4 iron, 4 sulfur cluster binding; F:nucleotidyltransferase activity; F:iron-sulfur cluster binding; P:nucleobase-containing compound metabolic process; F:metal ion binding	-	-
UM00231.1	related to formyltetrahydrofolate deformylase	P:'de novo' IMP biosynthetic process; P:biosynthetic process; F:NADP binding; F:flavin adenine dinucleotide binding; P:oxidation-reduction process; F:amino acid binding; F:oxidoreductase activity; F:N,N-dimethylaniline monooxygenase activity; P:metabolic process; F:hydroxymethyl-, formyl- and related transferase activity; F:formyltetrahydrofolate deformylase activity; F:monooxygenase activity; C:…	-	-
UM01637.1	snare protein ykt6	C:integral to membrane; F:SNAP receptor activity; C:membrane; P:vacuole fusion, non-autophagic; C:endosome; C:fungal-type vacuole; C:mitochondrion; F:palmitoyltransferase activity; P:transport; C:SNARE complex; C:Golgi apparatus; P:vesicle fusion; P:vesicle-mediated transport	-	-
UM01984.1	alcohol dehydrogenase	P:ethanol biosynthetic process involved in glucose fermentation to ethanol; C:nucleus; C:mitochondrion; C:cytoplasm; F:zinc ion binding; P:oxidation-reduction process; F:oxidoreductase activity; P:NADH oxidation; F:alcohol dehydrogenase (NAD) activity; P:fermentation; P:amino acid catabolic process to alcohol via Ehrlich pathway; F:metal ion binding; F:methylglyoxal reductase (NADH-dependent) act…	-	-
UM02158.1	cndp dipeptidase	F:hydrolase activity; C:mitochondrion; F:dipeptidase activity; F:omega peptidase activity; C:cytoplasm; F:metallodipeptidase activity; F:metallopeptidase activity; C:ribosome; F:tripeptidase activity; P:glutathione catabolic process; P:proteolysis; P:metabolic process; F:carboxypeptidase activity	-	-
UM02790.1	mannitol-1-phosphate dehydrogenase	P:ethanol biosynthetic process involved in glucose fermentation to ethanol; C:nucleus; C:mitochondrion; C:cytoplasm; F:zinc ion binding; P:oxidation-reduction process; F:oxidoreductase activity; P:NADH oxidation; F:alcohol dehydrogenase (NAD) activity; P:fermentation; P:amino acid catabolic process to alcohol via Ehrlich pathway; F:metal ion binding; F:methylglyoxal reductase (NADH-dependent) act…	-	-
UM02801.1	glutamate leucine phenylalanine valine	P:oxidation-reduction process; P:cellular amino acid metabolic process; F:oxidoreductase activity; F:oxidoreductase activity, acting on the CH-NH2 group of donors, NAD or NADP as acceptor; P:cellular response to farnesol; F:glutamate dehydrogenase (NADP+) activity; C:mitochondrion; C:extracellular region; P:ammonia assimilation cycle; P:glutamate biosynthetic process; C:intracellular; C:cytosol; …	-	-
UM02922.1	sulfite reductase subunit beta	P:oxidation-reduction process; F:heme binding; F:oxidoreductase activity; P:metabolic process; F:iron ion binding; F:catalytic activity; F:FMN binding; F:iron-sulfur cluster binding; F:sulfite reductase (NADPH) activity; F:NADP binding; F:4 iron, 4 sulfur cluster binding; C:sulfite reductase complex (NADPH); P:cellular amino acid biosynthetic process	-	-
UM04782.1	glutamate-trna ligase	F:ligase activity; P:tRNA aminoacylation for protein translation; C:mitochondrion; F:nucleotide binding; C:cytoplasm; P:translation; F:ATP binding; F:glutamate-tRNA ligase activity; C:methionyl glutamyl tRNA synthetase complex; F:aminoacyl-tRNA ligase activity; F:ligase activity, forming aminoacyl-tRNA and related compounds; P:tRNA aminoacylation; P:glutamyl-tRNA aminoacylation	-	-
UM05320.1	tubulin beta chain	P:microtubule-based process; P:protein polymerization; P:GTP catabolic process; C:microtubule; F:nucleotide binding; F:GTP binding; C:pericentriolar material; C:protein complex; P:centrosome organization; F:GTPase activity; C:cytoplasm; F:structural constituent of cytoskeleton; C:cytoskeleton	-	-
UM06224.1	translation initiation factor 5b	F:GTP binding; C:mitochondrion; F:GTPase activity; C:cytosolic small ribosomal subunit; P:regulation of translational initiation; P:GTP catabolic process; F:nucleotide binding; F:ribosome binding; P:translational initiation; F:translation initiation factor activity; F:amino acid transmembrane transporter activity; C:membrane; P:amino acid transmembrane transport	-	-
ATP8	atp synthase subunit 8	P:ATP synthesis coupled proton transport; C:proton-transporting ATP synthase complex, coupling factor F(o); C:integral to membrane; C:membrane; C:mitochondrial inner membrane; C:mitochondrial proton-transporting ATP synthase complex, coupling factor F(o); P:ion transport; C:mitochondrion; P:transport; F:hydrogen ion transmembrane transporter activity; P:ATP biosynthetic process; P:proton transpor…	-	-
ATP9	atp synthase subunit 9	P:ATP synthesis coupled proton transport; C:proton-transporting ATP synthase complex, coupling factor F(o); C:integral to membrane; C:membrane; C:mitochondrial inner membrane; P:ion transport; C:mitochondrion; P:transport; F:hydrogen ion transmembrane transporter activity; F:lipid binding; P:proton transport; P:ATP hydrolysis coupled proton transport; C:proton-transporting two-sector ATPase compl…	-	-
CHS8	glycosyltransferase family 2 protein	F:heme binding; F:transferase activity; C:integral to membrane; C:membrane; F:transferase activity, transferring hexosyl groups; F:DNA binding; F:transferase activity, transferring glycosyl groups; C:cytoplasmic vesicle membrane; F:ATP binding; C:cytoplasmic vesicle; C:myosin complex; F:motor activity; F:chitin synthase activity; C:plasma membrane	-	-
PAC1	dynein regulator	P:microtubule-based process; P:mitosis; C:microtubule associated complex; C:microtubule; P:transport; C:cytoplasm; P:cell division; P:establishment of mitotic spindle orientation; C:spindle pole; F:dynein binding; P:cellular component movement; P:cell cycle; C:cytoskeleton; F:hydrolase activity	-	-
RVB1	-like helicase 1	F:helicase activity; F:ATP-dependent 5'-3' DNA helicase activity; F:DNA helicase activity; F:hydrolase activity; P:response to DNA damage stimulus; C:nucleus; F:nucleotide binding; F:nucleoside-triphosphatase activity; F:ATP binding; P:DNA duplex unwinding; P:chromatin modification; P:DNA repair; P:regulation of transcription, DNA-dependent; P:transcription, DNA-dependent	-	-
SDH2	succinate dehydrogenase	C:membrane; C:mitochondrial inner membrane; F:electron carrier activity; C:mitochondrion; P:tricarboxylic acid cycle; P:oxidation-reduction process; F:4 iron, 4 sulfur cluster binding; F:3 iron, 4 sulfur cluster binding; F:2 iron, 2 sulfur cluster binding; F:oxidoreductase activity; F:iron-sulfur cluster binding; P:electron transport chain; F:metal ion binding; F:succinate dehydrogenase (ubiquino…	-	-
UM00508.1	vacuolar atp synthase 16 kda proteolipid subunit	C:integral to membrane; C:membrane; P:endocytosis; P:ion transport; P:transport; F:hydrogen ion transmembrane transporter activity; P:protein targeting to vacuole; P:vacuole organization; C:proton-transporting V-type ATPase, V0 domain; P:proton transport; P:cellular iron ion homeostasis; P:ATP hydrolysis coupled proton transport; P:cellular copper ion homeostasis; C:proton-transporting two-sector…	-	-
UM01366.1	14-3-3 protein	P:pre-replicative complex assembly involved in nuclear cell cycle DNA replication; P:signal transduction involved in filamentous growth; P:pseudohyphal growth; F:phosphoserine binding; C:nucleus; P:negative regulation of ubiquitin-protein ligase activity involved in mitotic cell cycle; P:glycogen metabolic process; P:ascospore formation; P:DNA damage checkpoint; P:Ras protein signal transduction;…	-	-
UM02376.1	anthranilate synthase component 2	F:anthranilate synthase activity; P:tryptophan metabolic process; P:metabolic process; F:catalytic activity; F:indole-3-glycerol-phosphate synthase activity; F:phosphoribosylanthranilate isomerase activity; F:transferase activity; F:carboxy-lyase activity; F:lyase activity; P:tryptophan biosynthetic process; P:aromatic amino acid family biosynthetic process; P:glutamine metabolic process; F:isome…	-	-
UM02776.1	nucleoside diphosphate kinase	F:transferase activity; P:phosphorylation; P:GTP biosynthetic process; C:mitochondrion; P:UTP biosynthetic process; F:nucleotide binding; F:ATP binding; F:kinase activity; C:mitochondrial intermembrane space; F:nucleoside diphosphate kinase activity; P:nucleoside diphosphate phosphorylation; C:cytosol; P:nucleoside triphosphate biosynthetic process; P:CTP biosynthetic process	-	-
UM03735.1	cell division control gtp binding protein	C:septin complex; C:mating projection base; C:cellular bud neck septin ring; F:nucleotide binding; F:GTP binding; C:prospore membrane; F:1-phosphatidylinositol binding; P:septin ring assembly; C:ascospore wall; C:septin filament array; P:septin ring disassembly; P:cell cycle; F:structural molecule activity; P:cell division	-	-
UM03803.1	gamma tubulin	P:microtubule nucleation; P:microtubule-based process; P:protein polymerization; P:GTP catabolic process; C:microtubule; F:nucleotide binding; F:GTP binding; P:cytoplasmic microtubule organization; C:gamma-tubulin complex; C:protein complex; F:GTPase activity; C:spindle pole body; C:cytoplasm; C:cytoskeleton	-	-
UM04195.1	uridylate kinase	F:kinase activity; P:nucleobase-containing compound metabolic process; F:ATP binding; F:nucleobase-containing compound kinase activity; P:phosphorylation; F:transferase activity; P:nucleotide phosphorylation; F:nucleotide kinase activity; F:phosphotransferase activity, phosphate group as acceptor; P:'de novo' pyrimidine nucleobase biosynthetic process; C:nucleus; C:cytoplasm; F:uridylate kinase a…	-	-
UM04939.1	arginase	P:arginine metabolic process; F:hydrolase activity, acting on carbon-nitrogen (but not peptide) bonds, in linear amidines; C:nucleus; F:hydrolase activity; C:cytoplasm; F:zinc ion binding; P:arginine catabolic process to ornithine; F:arginase activity; F:metal ion binding; F:manganese ion binding; C:cytosol; F:ornithine carbamoyltransferase inhibitor activity; C:mating projection tip; P:regulatio…	-	-
UM05722.1	probable bms1-gtp-binding required for distinct steps of 40s ribosome biogenesis	P:ribosome assembly; P:ribosome biogenesis; P:GTP catabolic process; C:nucleus; C:mitochondrion; P:rRNA processing; F:nucleotide binding; C:cytoplasm; F:GTP binding; C:90S preribosome; F:GTPase activity; F:U3 snoRNA binding; F:ATP binding; F:nucleoside-triphosphatase activity	-	-
HOG1	mitogen-activated protein kinase	F:transferase activity; P:phosphorylation; F:protein serine/threonine kinase activity; F:protein kinase activity; C:nucleus; P:protein phosphorylation; F:nucleotide binding; C:cytoplasm; P:MAPK cascade; F:ATP binding; F:kinase activity; P:regulation of transcription, DNA-dependent; F:MAP kinase activity; P:transcription, DNA-dependent; F:transferase activity, transferring phosphorus-containing gr…	-	-
MET3	sulfate adenylyltransferase	F:transferase activity; P:hydrogen sulfide biosynthetic process; P:methionine biosynthetic process; P:sulfur amino acid metabolic process; P:cysteine biosynthetic process; F:sulfate adenylyltransferase (ATP) activity; F:nucleotide binding; C:cytoplasm; F:ATP binding; F:nucleotidyltransferase activity; P:sulfate assimilation; F:catalytic activity; F:adenylylsulfate kinase activity; P:metabolic pro…	-	-
RVB2	dna tbp-interacting protein	F:helicase activity; F:ATP-dependent 5'-3' DNA helicase activity; F:DNA helicase activity; F:hydrolase activity; P:response to DNA damage stimulus; C:nucleus; P:rRNA processing; F:nucleotide binding; F:nucleoside-triphosphatase activity; F:ATP binding; P:DNA duplex unwinding; P:chromatin modification; P:DNA repair; P:regulation of transcription, DNA-dependent; P:transcription, DNA-dependent	-	-
UM00403.1	malate dehydrogenase	P:aerobic respiration; F:L-malate dehydrogenase activity; F:mRNA binding; C:mitochondrion; P:cellular carbohydrate metabolic process; P:tricarboxylic acid cycle; P:oxidation-reduction process; P:carbohydrate metabolic process; F:oxidoreductase activity, acting on the CH-OH group of donors, NAD or NADP as acceptor; F:oxidoreductase activity; F:malate dehydrogenase activity; F:catalytic activity; P…	-	-
UM01639.1	-beta-glucan synthase	C:1,3-beta-D-glucan synthase complex; C:membrane; P:positive regulation of endocytosis; C:actin cortical patch; P:(1->3)-beta-D-glucan biosynthetic process; C:mitochondrion; P:ascospore wall assembly; C:prospore membrane; F:1,3-beta-D-glucan synthase activity; P:regulation of cell size; F:transferase activity; P:regulation of cell shape; C:integral to membrane; F:transferase activity, transferrin…	-	-
UM05496.1	cystathionine beta-lyase	F:transferase activity; F:pyridoxal phosphate binding; P:phosphorylation; P:isoprenoid biosynthetic process; F:nucleotide binding; C:cytoplasm; F:ATP binding; F:kinase activity; F:catalytic activity; P:'de novo' L-methionine biosynthetic process; F:phosphotransferase activity, alcohol group as acceptor; P:metabolic process; F:mevalonate kinase activity; F:cystathionine beta-lyase activity; F:lyas…	-	-
UM06195.1	nep1-domain-containing protein	P:methylation; C:nuclear microtubule; F:methyltransferase activity; F:protein homodimerization activity; C:nucleus; C:small-subunit processome; P:rRNA processing; C:cytoplasm; F:RNA binding; P:ribosomal small subunit biogenesis; C:90S preribosome; P:endonucleolytic cleavage in 5'-ETS of tricistronic rRNA transcript (SSU-rRNA, 5.8S rRNA, LSU-rRNA); P:endonucleolytic cleavage in ITS1 to separate SS…	-	-
NHP6	hmg box-containing protein	P:regulation of transcription, DNA-dependent; C:chromosome; P:response to DNA damage stimulus; P:DNA repair; P:transcription, DNA-dependent; C:nucleus; F:DNA binding; F:DNA binding, bending; P:RNA polymerase III transcriptional preinitiation complex assembly; F:sequence-specific DNA binding; P:RNA polymerase II transcriptional preinitiation complex assembly; P:chromatin remodeling; P:transcriptio…	-	-
UM00945.1	arg-6 mitochondrial precursor	F:transferase activity; P:arginine biosynthetic process; F:NAD binding; F:N-acetyl-gamma-glutamyl-phosphate reductase activity; C:mitochondrion; C:cytoplasm; P:oxidation-reduction process; F:oxidoreductase activity, acting on the aldehyde or oxo group of donors, NAD or NADP as acceptor; F:acetylglutamate kinase activity; C:mitochondrial matrix; F:protein dimerization activity; P:regulation of tra…	-	-
UM01618.1	probable vma2-h+-atpase v1 domain 60 kd vacuolar	C:fungal-type vacuole membrane; P:cellular calcium ion homeostasis; C:vacuolar proton-transporting V-type ATPase, V1 domain; P:ion transport; P:transport; C:cytoplasm; F:proton-transporting ATPase activity, rotational mechanism; P:vacuolar acidification; F:ATP binding; P:transmembrane transport; P:proton transport; C:proton-transporting two-sector ATPase complex, catalytic domain; F:hydrolase act…	-	-
UM03069.1	acetate-- ligase	C:mitochondrion; P:histone acetylation; P:acetate fermentation; F:catalytic activity; F:acetate-CoA ligase activity; C:nucleolus; F:acid-ammonia (or amide) ligase activity; P:replicative cell aging; P:metabolic process; C:cytosol; P:acetyl-CoA biosynthetic process from acetate; F:AMP binding; P:acetyl-CoA biosynthetic process; F:ATP binding; F:ligase activity; F:nucleotide binding	-	-
UM03198.1	related to chl1-protein of the deah box family	F:transferase activity; F:helicase activity; F:hydrolase activity; F:DNA binding; C:nucleus; F:ATP-dependent DNA helicase activity; F:nucleic acid binding; F:nucleotide binding; F:ATP binding; P:DNA duplex unwinding; F:ATP-dependent helicase activity; F:transferase activity, transferring acyl groups; P:nucleobase-containing compound metabolic process; P:metabolic process; F:hydrolase activity, ac…	-	-
UM03449.1	gtp binding protein	C:septin complex; C:cytoplasmic microtubule; C:mating projection base; C:cellular bud neck septin ring; C:spindle microtubule; F:nucleotide binding; F:GTP binding; C:prospore membrane; P:positive regulation of protein kinase activity; C:meiotic spindle; F:1-phosphatidylinositol binding; C:ascospore wall; C:septin filament array; C:mating projection tip; P:cell cycle; F:structural molecule activity	-	-
URBS1	negative regulator of iron uptake genes	F:metal ion binding; P:regulation of transcription, DNA-dependent; P:transcription, DNA-dependent; F:sequence-specific DNA binding; F:zinc ion binding; C:nucleus; F:sequence-specific DNA binding transcription factor activity; F:DNA binding; F:transcription regulatory region DNA binding; P:cellular response to iron ion; P:positive regulation of transcription from RNA polymerase II promoter; P:regu…	-	-
CHS5	glycosyltransferase family 2 protein	F:heme binding; F:transferase activity; C:integral to membrane; C:membrane; F:transferase activity, transferring hexosyl groups; F:transferase activity, transferring glycosyl groups; C:cytoplasm; C:cytoplasmic vesicle membrane; P:ascospore wall assembly; C:chitosome; C:prospore membrane; C:cytoplasmic vesicle; C:incipient cellular bud site; F:chitin synthase activity; C:mating projection tip; C:p…	-	-
UM04394.1	aminophospholipid-transporting p-type atpase	F:phospholipid-translocating ATPase activity; C:integral to membrane; C:membrane; P:endocytosis; P:cation transport; F:hydrolase activity; P:phospholipid translocation; F:nucleotide binding; F:ATP binding; P:post-Golgi vesicle-mediated transport; P:ribosomal small subunit assembly; P:phospholipid transport; P:intracellular protein transport; F:cation-transporting ATPase activity; F:metal ion bind…	-	-
ADK1	adenylate kinase	F:nucleobase-containing compound kinase activity; F:nucleotide kinase activity; P:nucleotide metabolic process; F:ATP binding; C:mitochondrial intermembrane space; F:kinase activity; P:nucleotide phosphorylation; P:nucleobase-containing compound metabolic process; P:DNA replication initiation; C:mitochondrion; F:nucleotide binding; C:cytoplasm; P:phosphorylation; F:phosphotransferase activity, ph…	-	-
UM03191.1	atp synthase beta subunit	P:ATP synthesis coupled proton transport; P:ATP catabolic process; C:proton-transporting two-sector ATPase complex, catalytic domain; F:ATP binding; C:mitochondrial proton-transporting ATP synthase, catalytic core; F:proton-transporting ATP synthase activity, rotational mechanism; P:ATP metabolic process; C:proton-transporting ATP synthase complex, catalytic core F(1); P:proton transport; P:ATP h…	-	-
UM03850.1	nadph-dependent glutamate synthase	F:glutamate synthase activity; F:iron ion binding; F:glutamate synthase activity, NAD(P)H as acceptor; F:flavin adenine dinucleotide binding; C:mitochondrion; P:nitrogen compound metabolic process; P:oxidation-reduction process; F:glutamate synthase (NADH) activity; F:oxidoreductase activity; F:iron-sulfur cluster binding; F:catalytic activity; P:ammonia assimilation cycle; P:glutamate biosynthet…	-	-
aI2	cytochrome c oxidase subunit 1	C:mitochondrial inner membrane; F:electron carrier activity; F:heme binding; F:metal ion binding; C:integral to membrane; C:membrane; F:copper ion binding; C:respiratory chain; P:aerobic respiration; F:iron ion binding; C:mitochondrion; P:electron transport chain; P:oxidative phosphorylation; F:cytochrome-c oxidase activity; P:oxidation-reduction process; P:transport; C:plasma membrane; F:oxidore…	-	-
ESA1	histone acetyltransferase	C:nucleus; P:positive regulation of transcription elongation from RNA polymerase II promoter; P:regulation of transcription from RNA polymerase II promoter; P:regulation of transcription, DNA-dependent; P:chromatin modification; P:DNA-dependent transcription, elongation; P:chromatin silencing at rDNA; P:transcription, DNA-dependent; C:Piccolo NuA4 histone acetyltransferase complex; F:H4 histone a…	-	-
UM05379.1	atp synthase alpha subunit	P:ATP synthesis coupled proton transport; P:ATP catabolic process; C:proton-transporting two-sector ATPase complex, catalytic domain; F:ATP binding; C:mitochondrial proton-transporting ATP synthase, catalytic core; F:proton-transporting ATP synthase activity, rotational mechanism; P:ATP metabolic process; C:mitochondrial nucleoid; C:proton-transporting ATP synthase complex, catalytic core F(1); F…	-	-
UM02461.1	dihydrolipoyl dehydrogenase	P:glycine catabolic process; P:hydrogen peroxide metabolic process; P:pyruvate metabolic process; P:valine catabolic process; P:cell redox homeostasis; F:pyruvate dehydrogenase activity; P:leucine catabolic process; F:dihydrolipoyl dehydrogenase activity; C:mitochondrial nucleoid; P:isoleucine catabolic process; P:2-oxoglutarate metabolic process; F:oxoglutarate dehydrogenase (succinyl-transferri…	-	-
UM06217.1	actin	C:cellular bud neck contractile ring; P:cellular response to oxidative stress; P:regulation of transcription from RNA polymerase II promoter; F:ATP binding; C:histone acetyltransferase complex; P:actomyosin contractile ring contraction; P:endocytosis; C:actin cortical patch; C:Ino80 complex; P:ascospore wall assembly; P:cytokinesis; P:vacuole inheritance; C:actin filament bundle; F:nucleotide bin…	-	-
UM01484.1	antiviral helicase	F:helicase activity; P:U5 snRNA 3'-end processing; P:U4 snRNA 3'-end processing; F:hydrolase activity; F:nucleic acid binding; F:poly(A) RNA binding; C:TRAMP complex; F:hydrolase activity, acting on acid anhydrides, in phosphorus-containing anhydrides; F:ATP binding; P:exonucleolytic trimming to generate mature 3'-end of 5.8S rRNA from tricistronic rRNA transcript (SSU-rRNA, 5.8S rRNA, LSU-rRNA);…	-	-
myo5	myosin 5	P:mitochondrion inheritance; P:vesicle-mediated transport; F:ATP binding; C:fungal-type vacuole membrane; P:peroxisome inheritance; C:myosin complex; C:filamentous actin; P:unidimensional cell growth; P:vacuole inheritance; C:actin filament bundle; P:membrane addition at site of cytokinesis; F:nucleotide binding; F:actin filament binding; P:establishment of mitotic spindle orientation; C:mating p…	-	-
CHK1	probable voltage-gated chloride channel (clc-a)	F:RNA binding; F:nucleic acid binding; F:peptidyl-prolyl cis-trans isomerase activity; P:protein folding; F:nucleotide binding; P:protein peptidyl-prolyl isomerization; F:isomerase activity; C:nucleus; P:chloride transport; F:voltage-gated chloride channel activity; C:integral to membrane; C:membrane; P:transmembrane transport; F:adenyl nucleotide binding; F:ion channel activity; F:transferase ac…	-	-
UM03080.1	serine threonine-protein phosphatase pp1	P:cell budding; P:regulation of cell shape during vegetative growth phase; P:ascospore formation; F:hydrolase activity; P:glycogen metabolic process; P:replication fork processing; P:mitotic spindle assembly checkpoint; C:condensed nuclear chromosome kinetochore; F:protein serine/threonine phosphatase activity; F:phosphoprotein phosphatase activity; P:meiosis; P:protein localization to kinetochor…	-	-
GPA1	g-protein complex alpha subunit	F:guanyl nucleotide binding; P:GTP catabolic process; F:G-protein coupled receptor binding; F:G-protein beta/gamma-subunit complex binding; F:nucleotide binding; F:GTP binding; P:signal transduction; P:adenylate cyclase-activating G-protein coupled receptor signaling pathway; F:signal transducer activity; F:metal ion binding; F:GTPase activity; P:G-protein coupled receptor signaling pathway; P:re…	-	-
